# Supplementary material for: A systematic review of suicide risk management strategies in primary care settings
Source: Front Psychiatry. 2024 Sep 2;15:1440738. doi: 10.3389/fpsyt.2024.1440738 (PMC11403327; doi:10.3389/fpsyt.2024.1440738)
Supplement: Supplementary file 1 [file Table1.xlsx]

## Sheet: Table 1-Keywords & Mesh words
Author	Title	Journal	Year	DOI	Abstract	Keyword 1	Keyword 2	Keyword 3	Keyword 4	Keyword 5	ROB 2.0	NOS Score	Evidence strength	Evidence commentary	Contributions	Findings	Highlights	Objectives	Methods	Results	Conclusion	Limitations	Future work	Builds on	Confirming	Contrasting	Differs from	Funding	Disclosures	Ethical compliance	Data availability	Participants	Citations
Simon Hatcher; Nicole Coupe; Karen Wikiriwhi et al.	Te Ira Tangata: a Zelen randomised controlled trial of a culturally informed treatment compared to treatment as usual in Māori who present to hospital after self-harm	Social psychiatry and psychiatric epidemiology	2016	10.1007/s00127-016-1194-7	Purpose Indigenous people have high rates of suicide and self-harm compared to other population groups. Aim The aim of this trial was to see if a package of interventions delivered in a culturally appropriate way improved outcomes at one year in Maori who presented with intentional self-harm to emergency departments.	control group	intentional self harm	New Zealand			Uncertain	Not appplicable	Moderate	randomised; control group; 183 people; is registered. This research has been cited 25 times.	This study examined the effectiveness of a culturally informed intervention package in reducing suicidal behavior and improving outcomes in Maori individuals who presented with intentional self-harm to emergency departments in New Zealand. _x000D_ _x000D_ In Maori who presented to hospital with intentional self-harm a culturally informed intervention had an effect on hopelessness and re-presentat…	182 people were randomized to the intervention group 95 of whom consented to take part in the study. 183 people were randomized to the control group 72 of whom consented to take part in the study. For those who consented comparing the intervention group with the control group there was a statistically significant greater change in hopelessness scores at 3 months (difference −1.7 95 % CI −3.4 to −…	Participants were Maori who presented with intentional self-harm to emergency departments in New Zealand _x000D_ _x000D_ 182 people were randomized to the intervention group 95 of whom consented to take part in the study. 183 people were randomized to the control group 72 of whom consented to take part in the study _x000D_ _x000D_ Maori who consented and received the intervention were significant…	The objective of this trial was to determine if a package of interventions delivered in a culturally appropriate way improved outcomes at one year in Maori who presented with intentional self-harm to emergency departments.	The study design was a double consent Zelen randomised controlled trial. The intervention included regular postcards, problem solving therapy, patient support, risk management, improved access to primary care, and cultural assessment in addition to usual care. The control group received usual care. The main outcome measure was the self-rated change in scores on the Beck Hopelessness Scale at one …	Maori who consented and received the intervention were significantly less likely to present to hospital for non-self-harm reasons in the year after the index episode _x000D_ _x000D_ Those participants randomised to the intervention were less likely to re-present with self-harm at 3 months but not at 12 months compared to the control group	In Maori who presented to hospital with intentional self-harm a culturally informed intervention had an effect on hopelessness and re-presentation with self-harm in the short term but not at 12 months _x000D_ _x000D_ There was a significant decrease in hospital presentations for non-self harm over the year											183 people	0
Trautmann et al., (2017)	The Treatment of Depression in Primary Care_x000D_		2017		The results of this primary care study show that a high proportion of patients with depression receive treatment or an intervention of some kind. The treatment of depression in general and adherence to the prevailing guidelines in particular depends largely on correct diagnosis by the family doctor. Our findings underline the importance of primary care physicians in the management of depression a…	primary care physician	psychotherapy	depressive disorder	tricyclic antidepressants	selective serotonin reuptake inhibitors		6	Moderate	253 physicians; large effect size; acknowledges limitations.	This study examines the frequency and type of treatment of depressive disorders in primary care in Germany, highlighting the need to improve general practitioners' ability to diagnose and treat depression. _x000D_ _x000D_ The finding that a relevant proportion of patients with depressive disorders in primary care are inadequately treated indicates the need to improve general practitioners abilit…	The likelihood of being treated in conformity with the guidelines depended on whether or not the general practitioner had made the diagnosis of depression (odds ratio [OR] = 7.5; 95% confidence interval = [4.9; 11.6]; p <0,001); it was also higher if the general practitioner had an additional qualification in psychotherapy (OR = 1.9; [1.1; 3.4]; p = 0.022) _x000D_ _x000D_ There were indications o…	General practitioners play a key role in the care of patients with depressive disorders _x000D_ _x000D_ Primary care physicians play a key role in the care of patients with depression _x000D_ _x000D_ A small proportion of the physicians carried out psychotherapy themselves _x000D_ _x000D_ Both for patients treated by the primary care physician and for those referred to specialists, detection of d…	To conduct an epidemiological study to obtain up-to-date information on the treatment of patients with depression in the primary care setting following the publication of the S3 guideline.	questionnaires _x000D_ _x000D_ odds ratio _x000D_ _x000D_ Cohens kappa _x000D_ _x000D_ logistic regression	68.0% of the 490 patients in primary care who were classified as depressed according to the Depression Screening Questionnaire received treatment from their general practitioner or in other care settings; the probability of being treated by the general practitioner was higher for patients whose diagnosis was recognized by the general practitioner than for the remaining depressed patients _x000D_ …	Quality-assured standards have been established for the diagnosis and optimal management of depression _x000D_ _x000D_ Primary care physicians play a key role in the care of patients with depression	The limitations of this study have to be considered when interpreting its findings _x000D_ _x000D_ Data on the course of the disorder and its treatment could not be taken into account _x000D_ _x000D_ The use of statements from both the physicians and their patients in estimating ongoing treatments tends to result in overestimation of treatment rates _x000D_ _x000D_ Questions on overtreatment of m…								More female than male physicians dispensed treatment in accordance with the guidelines (OR = 1.64 [1.04; 2.60]; p = 0.034)		253 physicians	19
Pooja Saini; David While; Khatidja Chantler et al.	Assessment and Management of Suicide Risk in Primary Care	Crisis	2014	10.1027/0227-5910/a000277	Background: Risk assessment and management of suicidal patients is emphasized as a key component of care in specialist mental health services, but these issues are relatively unexplored in primary care services. Aims: To examine risk assessment and management in primary and secondary care in a clinical sample of individuals who were in contact with mental health services and died by suicide. Meth…	suicide	primary care	general practitioners	risk assessment	secondary care		5	Moderate	336 cases; large effect size; acknowledges limitations. This research has been cited 19 times.	This study examines risk assessment and management in primary and secondary care for individuals who died by suicide, highlighting the need for improved communication and training in suicide risk assessment in primary care. _x000D_ _x000D_ Risk is difficult to predict, but the variation in risk assessment between professional groups may reflect poor communication. There appears to be a relative l…	The ascertainment procedures are robust and the response rates high (over 95%) _x000D_ _x000D_ High risk was identified more often by secondary care than primary care clinicians (40% vs. 30%) _x000D_ _x000D_ Stepwise regression was used; however, the final logistic model included only one variable – suicidal ideation at last contact with primary care (OR = 21.61, 95% CI = 7.20–64.84, p < .001) as…	Risk assessment and management of suicidal patients is emphasized as a key component of care in specialist mental health services, but these issues are relatively unexplored in primary care services _x000D_ _x000D_ Our primary care data were supplemented by interviews with general practitioner (GP) and our secondary care data were collected directly from the clinicians caring for the patients by …	To describe key elements of suicide risk assessment in primary care, including the extent of GP training on risk assessment, and the policies and procedures in place in primary care.	semistructured interviews _x000D_ _x000D_ Pearson _x000D_ _x000D_ questionnaire _x000D_ _x000D_ odds ratios _x000D_ _x000D_ κ statistic _x000D_ _x000D_ analysis of variance _x000D_ _x000D_ logistic regression _x000D_ _x000D_ SPSS _x000D_ _x000D_ logistic model _x000D_ _x000D_ Columbia-Suicide Severity Risk Scale	Found that many patients who died by suicide had been rated as being at low risk when they were last seen by their clinicians _x000D_ _x000D_ High risk was identified more often by secondary care than primary care clinicians	Further research into the assessment and management of suicidal behavior in primary care has the potential to contribute significantly to evidence-based suicide prevention	Factors such as care setting, having suicidal ideas at last contact with secondary care, and a history of self-harm were associated with a rating f Our findings should be interpreted in the context of a number of methodological limitations _x000D_ _x000D_ Both primary and secondary care clinicians were contacted after death	There appears to be a relative lack of suicide risk assessment training in primary care	Builds on existing methods: “previous research (Pearson et al, 2009) and included details of physical and mental health problems reported in all consultations and treatment offered in the year before death”	Confirms results from previous studies: “We found a comparative lack of training for suicide risk assessment in primary care. This is consistent with previous studies (Gilbert, Adams, & Buckhingham, 2011; Morriss et al, 2013)”	Contrasts other reports from prior research: “For the patients who died by suicide, clinicians in secondary care had estimated the risk at last contact on the inquiry questionnaire as high, moderate, and low or no risk, which we dichotomized for the purposes of the analysis (see next section). Unlike in our previous paper (Pearson et al, 2009) where we looked at immediate risk only, in this study…	While highlighting differences in outcomes with earlier work: “Previous studies have identified variations in accuracy or the amount of detail provided in case records; however, one study comparing GP records and patient self-report questionnaires found similar figures for the mean number of consultations in both sources”	Funding body The study was initiated while funded by the National Patient Safety Agency and funding was transferred to the Healthcare Quality Improvement Partnership in 2011. Ethics: North West Multi-centre Research Ethics Committee, 02/8/74. Authors’ contributions: The study was principally designed by PS, KW, and NK but all authors had input into aspects of study design. Ethical approval was ob…	NK was Chair of the Guideline Development Group for the National Institute for Clinical Excellence (NICE) guidelines for the longer-term management of self-harm and sits on the Department of Health’s National Suicide Prevention Strategy Advisory Group.	Ethical approval was granted by the North West Research Ethics Committee (REC reference: 02/8/74) for the inquiry as a whole and individual R&D approvals were obtained from all the relevant Mental Health Trusts included in the study. Data AnalysisThe secondary care assessments of risk were divided into two categories: (1) perceived moderate and high risk (hereafter referred to as high risk) and (…		336 cases	10
Sharon Mcdonnell; Pauline Nelson; Sarah Leonard et al.	Evaluation of the Impact of the PABBS Suicide Bereavement Training on Clinicians' Knowledge and Skills	Crisis	2020	10.1027/0227-5910/a000646	Abstract. Background: Health-care professionals do not routinely receive training on how best to support parents bereaved by suicide. Evidence-based training – Postvention Assisting Those Bereaved by Suicide (PABBS) – was designed to address this gap. Aims: The study aimed (a) to pilot PABBS training and evaluate its perceived effectiveness (impact on self-reported knowledge, skills and confidenc…	Suicide	suicide bereavement	general practitioners	evaluation	health professionals		6	Moderate	800000 people; acknowledges limitations; provides data. This research has been cited 7 times.	The Postvention Assisting Those Bereaved by Suicide (PABBS) training program was piloted to evaluate its effectiveness in improving clinicians' knowledge, skills, and confidence in supporting parents bereaved by suicide. _x000D_ _x000D_ There is evidence that PABBS training helped improve the self-reported knowledge, skills, and confidence of a wide	Cant differences in the proportions of the 62 participants reporting improvements in knowledge, skills, and confidence before and after training (McNemar with Yates’ correction, exact p ≤ .001 for all three paired comparisons) _x000D_ _x000D_ Self-reported motivation to learn more about suicide bereavement increased in 97% of cases; 81% reported intentions to find out more about suicide bereaveme…	Health-care professionals do not routinely receive training on how best to support parents bereaved by suicide _x000D_ _x000D_ Participants were invited to attend one of four workshops as follows: staff of the NHS Trust who might come into contact with those bereaved by suicide (Workshop 1); individuals with specialist experience, and individuals who had participated in the Postvention Assisting …	The objectives of the study were to pilot the PABBS training program and evaluate its perceived effectiveness in managing suicide bereavement, and to explore training acceptability.	questionnaire _x000D_ _x000D_ SPSS _x000D_ _x000D_ McNemar test _x000D_ _x000D_ McNemar _x000D_ _x000D_ Yates’ correction	Reflects the responses of 62 participants who completed both the training and the evaluation questionnaires _x000D_ _x000D_ Could respond effectively to those bereaved by suicide . dMy knowledge about suicide bereavement has increased . eMy skills to support those bereaved by suicide have improved . fI will feel more confident responding to those bereaved by suicide . gContinuity corrected	There is evidence that PABBS training helped improve the self-reported knowledge, skills, and confidence of a wide _x000D_ _x000D_ https://econtent.hogrefe.com/doi/pdf/10.1027/0227-5910/a000646 - Saturday, July 13, 2024 3:07:51 AM - IP Address:54.146.27.127 range of professionals in supporting parents bereaved by suicide. In addition, reported understanding of suicide bereavement, motivation to l…	An important caveat is that the experience of being participants could have led to these findings alone, rather than changes being attributable to the specific content of this training . It could be argued that professionals bereaved/affected by suicide might be attracted to such training _x000D_ _x000D_ We do not have evidence that immediate changes identified would be maintained over time, nor …	Self-reported motivation to learn more about suicide bereavement increased in 97% of cases; 81% reported intentions to find out more about suicide bereavement in the 2–3 months following training and 99% were more motivated to discuss this with colleagues. 97% reported intentions to make changes to practice _x000D_ _x000D_ Electronic Supplementary Material 3 shows that median scores for each of t…	Builds on previous results: “Despite training being specifically designed for GPs and mental health professionals, we received a high volume of interest from diverse professionals and chose not to restrict the training to certain groups during the pilot/evaluation phase to respond to this clear unmet need”	While confirming observations from previous studies: “This study supports the view that specialist training is required for professionals who come into contact with those bereaved by suicide”			Funding The National Institute for Health Research (NIHR) Research for Patient Benefit Programme funded the development of the training (Grant Reference PB-PG-0110-21047); West Midlands Academic Health Science Network funded a pilot workshop. This article presents independent research funded by the National Institute for Health Research (NIHR) under its Research for Patient Benefit Programme (Gra…	Conflict of Interest Sharon McDonnell is ManagingDirector of Suicide Bereavement UK, a company specializing in suicide bereavement research, consultancy, and training. She delivers PABBS training on an ongoing basis	Sampling and Recruitment Ethical approval was obtained from the National Research Ethics Service Committee North West (Reference: 11/ NW/21047)	supplementary online resources _x000D_ _x000D_ supplementary material is available with the online version of the article at https://doi.org/10.1027/0227-5910/a000646 ESM 1. Evaluation questionnaire items ESM 2. Delegates by professional group ESM 3. Understanding, concerns, motivations, and intentions post-training ESM 4. Perceived usefulness of training tasks ESM 5. Perceptions of materials, tr…	800000 people	12
Alexandra Pitman; Michael King; Louise Marston et al.	The association of loneliness after sudden bereavement with risk of suicide attempt: a nationwide survey of bereaved adults	Social psychiatry and psychiatric epidemiology	2020	10.1007/s00127-020-01921-w	Purpose We aimed to test the hypothesis that among people who experience sudden bereavement, loneliness is associated with post-bereavement suicide attempt and post-bereavement suicidal ideation, even when adjusting for network size. Methods We analysed cross-sectional data collected in the 2010 UCL Bereavement Study, to identify 3193 respondents who had experienced sudden bereavement. We used mu…	suicide	Loneliness	Bereavement	Stigma	Suicide attempt		6	Moderate	5085 respondents; acknowledges limitations. This research has been cited 19 times.	This study examines the relationship between loneliness and suicide-related outcomes in a sample of 3193 bereaved adults in the UK, finding that higher loneliness scores are associated with a higher probability of post-bereavement suicide attempts and suicidal ideation. _x000D_ _x000D_ Our results confirm an association between feeling lonely after the sudden death of a friend or relative and an …	Results Among bereaved adults, loneliness was significantly associated with probability of post-bereavement suicide attempt (AOR 1.19; 95% CI 1.14–1.25) and of post-bereavement suicidal ideation (AOR 1.24; 95% CI 1.20–1.28), with estimates unchanged by adding perceived stigma of the bereavement to adjusted models _x000D_ _x000D_ In an adjusted analysis (Table 2), higher loneliness scores were ass…	The World Health Organisation (WHO) reports that 800,000 people die by suicide annually worldwide, and that for each of those deaths approximately 20 other people attempt suicide [1] _x000D_ _x000D_ We aimed to investigate whether greater loneliness was associated with a higher probability of suicide attempt and suicidal ideation after sudden bereavement in a population-based sample of adults in …	The study aimed to investigate whether greater loneliness is associated with a higher probability of suicide attempt and suicidal ideation after sudden bereavement in a population-based sample of adults in the United Kingdom.	logistic regression _x000D_ _x000D_ Social Functioning Questionnaire _x000D_ _x000D_ confirmatory factor analysis _x000D_ _x000D_ Composite International Diagnostic Interview _x000D_ _x000D_ Personality-Abbreviated Scale _x000D_ _x000D_ Grief Experience Questionnaire _x000D_ _x000D_ Interview Measure _x000D_ _x000D_ linear regression _x000D_ _x000D_ random effect _x000D_ _x000D_ interquartile ran…	The sample was relatively evenly split between participants aged 18–21 years and those aged 22–40 years _x000D_ _x000D_ The proportion scoring positive for possible personality disorder was 37%, ranging from 22% reporting “difficulty making and keeping friends” and 22% describing themselves as a “loner”, to 63% reporting being “a perfectionist” and 72% as “a worrier”	Confirms an association between feeling lonely after the sudden death of a friend or relative and an increased risk of suicidal thoughts and suicide attempt, which is not explained by a lack of friends or family or by feeling stigmatised by the loss	Our sample was predominantly white, female and highly-educated, and this limits generalisability of our findings to settings outside HEIs and in other countries. Clinical and research implications This study has identified loneliness after a sudden bereavement to be associated with suicidality, whether or not the loss was due to suicide	Further work is needed to describe the relationships between loneliness, social isolation and suicidality after a sudden loss to further our understanding of the roles that social isolation and loneliness might play in the pathway to suicidality _x000D_ _x000D_ No previous studies have measured the association between loneliness after the sudden loss of a close friend or relative and suicide-rela…	Builds on existing methods: “we included those who: consented to participate; completed the loneliness item of the Social Functioning Questionnaire (SFQ) and all seven items within a scale measuring perceptions of social support received from family and friends”		While contrasting findings from prior research: “This is surprising because of the observed association between the stigma of sudden bereavement and suicidal ideation and attempt”		This survey was funded by a Medical Research Council Population Health Scientist Fellowship Award to AP (G0802441) _x000D_ _x000D_ AP is currently supported by an ESRC (UKRI cross-council) grant to fund the Loneliness and Social Isolation in Mental Health research network (project reference: ES/S004440/1) _x000D_ _x000D_ AP, MK and DO are supported by the UCLH National Institute for Health Resear…	Conflict of interest The authors confirm that they have no conflicts of interest.	Ethical approval for analysing data from the UCL Bereavement Study was obtained from the UCL Research Ethics Committee in 2010 (reference number: 1975/002). MeasuresExposure: lonelinessOur exposure was loneliness using eight items chosen to represent the construct of loneliness, as used in the sevenyearly Adult Psychiatric Morbidity Surveys (APMS), a regular representative population survey in En…		5085 respondents	2
Margot C. A. van der Burgt; Aartjan Beekman; Adriaan W. Hoogendoorn et al.	The effect of local Suicide Prevention Action Networks (SUPRANET) on stigma, taboo and attitudes towards professional help-seeking: an exposure–response analysis	Social psychiatry and psychiatric epidemiology	2021	10.1007/s00127-021-02078-w	Purpose In 2017, the European Alliance against Depression (EAAD) programme was introduced in the Netherlands through the creation of six local Suicide Prevention Action Networks (SUPRANET Community). This programme consists of interventions on four levels: (1) a public awareness campaign, (2) training local gatekeepers, (3) targeting high-risk persons in the community and (4) training of primary …	Suicide prevention	control region	general public	amsterdam	mental health		6	Moderate	1811 people; medium effect size; acknowledges limitations; provides data. This research has been cited 3 times.	This study evaluates the effectiveness of the Suicide Prevention Action Networks (SUPRANET) programme in the Netherlands on attitudinal changes in the general public, specifically on stigma, taboo, and attitudes towards professional help-seeking. _x000D_ _x000D_ In conclusion, our study provides the first evidence for the effectiveness of the SUPRANET Community	When controlled for time, age, educational level and gender, respondents in the intervention regions were considerably more likely to be familiar with the Dutch helpline (OR = 1.26, p < 0.001) and scored 0.38 point higher on the Value and Need in Seeking Treatment subscale, that ranges from 0 to 15 (β = 0.38, p < 0.001) as compared to the respondents in the control region _x000D_ _x000D_ Responde…	In the Netherlands, 1811 people died by suicide in 2019 [1], more than two and a half times the number of fatal road casualties of that same year (661) [2] _x000D_ _x000D_ We hypothesise that the attitudinal change and brand awareness of the Dutch helpline among the general public was greater in the intervention regions as compared to the control region and the highest in the region with the most…	The study aimed to test the effectiveness of the SUPRANET Community programme in achieving attitudinal change in the general public, and to examine the exposure-response relationships between the level of implementation and the outcomes.	SPSS _x000D_ _x000D_ linear regression _x000D_ _x000D_ logistic regression _x000D_ _x000D_ Cronbach’s alpha _x000D_ _x000D_ χ2 _x000D_ _x000D_ questionnaires	Taking a focus on the effect of the intervention, the results show that respondents in the intervention regions scored significantly better on four out of six key variables _x000D_ _x000D_ Indicated no significant difference in the perceived taboo on suicide and the scores on the Openness to Seek Treatment for Emotional Problems subscale	Looked at differences in time using the same questionnaires, so this bias is likely negligible	Our study has some limitations that should be taken into consideration when interpreting its findings _x000D_ _x000D_ Testing for effects of systematic variation in the exposure to the intervention, utilizing a longitudinal design with multiple observations and controlling for confounders were three strategies we employed in order to test the effect of the intervention _x000D_ _x000D_ Self-report…		Builds on previous results: “Furthermore, this study looked at differences in time using the same questionnaires, so this bias is likely negligible”			While highlighting differences in views with earlier work: “Because of the interactions between components and the synergistic effects that might arise within a multilevel prevention programme, it is not possible to determine the reach and contribution of each component in the totality of this intervention”	The SUPRANET programme is predominantly financed by the Ministry of Health and the local health authorities in the regions. This study was funded by 113 Suicide Prevention.	Conflicts of interest NoneOpen Access This article is licensed under a Creative Commons Attribution 4.0 International License, which permits use, sharing, adaptation, distribution and reproduction in any medium or format, as long as you give appropriate credit to the original author(s) and the source, provide a link to the Creative Commons licence, and indicate if changes were made. The images or…		The data that support the findings of this study are available from the corresponding author upon reasonable request. _x000D_ _x000D_ Not applicable. Declarations	2586 data	19
Lisa Van Hove; Imke Baetens; Karla Van Leeuwen et al.	Passive Suicidal Ideation in Childhood	Crisis	2023	10.1027/0227-5910/a000835	Background: A growing body of empirical research shows that suicidal behaviors are prevalent in childhood. Yet, few studies have examined risk factors related to suicidal ideation (SI) among children aged 12 and younger. Aims: The current study addresses this gap. Method: A questionnaire was filled out by 1,350 Flemish primary caregivers (94.7% mothers) of 9-year-old children (50.4% boys, Mage = …	suicidal ideation	children	primary caregiver	suicide	suicidal behavior		6	Moderate	9838 primary caregivers; medium effect size; acknowledges limitations; provides data. This research has been cited 6 times.	This study examined the prevalence and potential risk factors of passive suicidal ideation (SI) in 9-year-old children, finding associations with prediagnosed psychiatric, developmental or behavioral conditions, impulsivity, aggression, and stressful family life events. _x000D_ _x000D_ Although our findings are in line with prior studies, we are among the firsts to research potential risk factors…	The association between passive SI and psychiatric, developmental or behavioral conditions was analyzed with a logistic regression. children who had been prediagnosed with a psychiatric, developmental or behavioral condition or intellectual giftedness, and more specifically with a learning disorder, were significantly more likely to engage in passive SI in comparison with children had not been di…	A growing body of empirical studies shows that suicidal behaviors are prevalent in childhood _x000D_ _x000D_ Some studies (e.g., Deville et al, 2020; Kovess-Masfety et al, 2015) have been able to investigate suicidal behaviors among children through child-report, the current study solely focused on parent-report due to ethical and deontological issues _x000D_ _x000D_ The current study addresses t…	The study aims to address the gap in research on risk factors related to SI among children aged 12 and younger, specifically examining potential risk factors for passive SI in a large primary caregiver-reported sample of 9-year-olds in Flanders.	Difficulties Questionnaire _x000D_ _x000D_ Report Measure _x000D_ _x000D_ t test _x000D_ _x000D_ logistic regression _x000D_ _x000D_ questionnaire _x000D_ _x000D_ Odds ratio _x000D_ _x000D_ t-test _x000D_ _x000D_ one-tailed _x000D_ _x000D_ two-tailed	The association between passive SI and psychiatric, developmental or behavioral conditions was analyzed with a logistic regression. children who had been prediagnosed with a psychiatric, developmental or behavioral condition or intellectual giftedness, and with a learning disorder, were significantly more likely to engage in passive SI in comparison with children had not been diagnosed , and this…	Although our findings are in line with prior studies, we are among the firsts to research potential risk factors for passive SI in young children exclusively. These new empirical findings can inform future studies on suicidality in childhood and can, if replicated in a longitudinal child-reported study, be used for the development of prevention programs and be taken into account in risk assessmen…	19.2% agreed to participate which implies that we must be cautious for a possible selection bias when generalizing our findings _x000D_ _x000D_ This 7 highlights the need to attend to cultural variations in future research _x000D_ _x000D_ Not all children with passive SI express this to their primary caregivers _x000D_ _x000D_ We could not determine whether the uncovered potential risk factors pr…	We found multiple stressful family life events to be potential risk factors for passive SI, we did not find an association with specific stressful family life events _x000D_ _x000D_ We only found a trend for the association between parental psychological control and passive SI _x000D_ _x000D_ Because this study focused on finding potential risk factors, few protective factors were examined		Confirms results from previous studies: “aligns with prior research (Ben-Yehuda et al, 2012; Kovess-Masfety et al, 2015; Wyman et al, 2009), although these studies also pointed to other diagnoses (i.e., depression), which were not significantly associated with passive SI in the present study”	While contrasting other findings from prior research: “Lastly, we only found a trend for the association between parental psychological control and passive SI. This does not correspond with prior research (DeVille et al, 2020; Jackson & Nuttal, 2001), which did find significant associations between parental behaviors and SI”			Declaration of interest statementWe declare that there are no known competing financial interests or personal relationships that 19 could have influenced the work reported in this paper.		Data availability statement The data that support the findings of this study are available on request from the corresponding author, LVH. The data are not publicly available due to privacy restrictions. Passive SI in childhood: Associated factors based on primary caregiverreports	9838 primary caregivers	53
Nicola Clibbens	Primary care suicide screening: the importance of comprehensive clinical assessment	Evidence based nursing/Evidence-based nursing	2019	10.1136/ebnurs-2019-103201	Suicide screening in primary care is acceptable to people when they feel cared for, the assessor has time to listen and they are informed about what will happen.	Suicide	suicidal thought	disclose	primary care provider			5	Moderate	Features: acknowledges limitations.	Suicide screening should not be limited to the use of measurement tools, more accurate assessment is achieved using a comprehensive clinical assessment		Suicide screening in primary care is acceptable to people when they feel cared for, the assessor has time to listen and they are informed about what will happen _x000D_ _x000D_ Suicide screening should not be limited to the use of measurement tools, more accurate assessment is achieved using a comprehensive clinical assessment _x000D_ _x000D_ Suicide assessment tools have low predictive accuracy[…		The study by Richards and colleagues[3] focused on exploring the experience of people screened for depression and suicidal thoughts in a primary care setting. Participants were purposively selected from an electronic medical database in one state in the USA. Participants were eligible to take part in the study if they were over 18 and had completed the ninth question specifically focused on “Thou…	Thirty-seven people were interviewed; 68% were female and 76% were white. 24% of participants reported no suicidal thoughts in PHQ9 and of those who completed a detailed suicide risk assessment tool, 21% scored the highest risk _x000D_ _x000D_ Four themes were identified; 1) Participants believed being asked about suicidality was contextually appropriate and valuable, 2) some participants describ…	The WHO1 suicide prevention strategy acknowledges the need for interventions at societal level including public education and information to reduce stigma and fear and facilitate timely access to help. _x000D_ _x000D_ Richards and colleagues[3] described the need for patients to have more information about what would happen to them should they disclose suicidal thoughts. _x000D_ _x000D_ There may…	A limitation of this approach is the low predictive value of rating scales in suicide risk[3]. Current recommended practice in the UK2, in line with the WHO1 suicide prevention strategy, recommend comprehensive clinical risk assessment to identify modifiable suicide risk factors. Modifiable factors include, for example, substance use, coping strategies and psychological wellbeing.							Competing interests: no competing interests to declare.			37 people	27
Nadia Younès; M Rivière; Frédéric Urbain et al.	Management in primary care at the time of a suicide attempt and its impact on care post-suicide attempt: an observational study in the French GP sentinel surveillance system	BMC family practice	2020	10.1186/s12875-020-01126-9	Abstract Background We aimed to describe primary care management at the time of a suicide attempt (SA) and after the SA. Methods An observational (cross-sectional) study was conducted among 166 sentinel GPs within France (a non-gatekeeping country) between 2013 and 2017 for all GP’s patients who attempted suicide. Measurements: frequency of patients 1) managed by the GP at the time of the SA, 2) …	Suicide attempts	General practitioner	Emergency department	primary care	General practice		6	Moderate	Builds on existing methods and earlier findings, while contrasting findings from prior research. Features: acknowledges limitations; provides data. This research has been cited 4 times.	It is concluded that GPs are involved in the management of patients at the time of a SA for a third of patients and EDs are the major provider of care at that time. _x000D_ _x000D_ The study faced limitations: data were not available for patients managed solely by specialists during their SA and results may not be generalisable to countries with a stronger gatekeeping system. We concluded that GP…	GPs were more likely to be involved in management of the patient at the time of the SA if they were younger (39.2% for patients &lt; years old; 22.9% for those to years old, and 30.3% for those more than years old p = 0.02) or the SA involved a firearm or self-cutting (51.9%) versus those involving drugs (23.7%); p = 0.006) _x000D_ _x000D_ After the SA, GPs managed 174 patients (54.2%), more ofte…	We aimed to describe primary care management at the time of a suicide attempt (SA) and after the suicide attempts (SA) _x000D_ _x000D_ The study faced limitations: data were not available for patients managed solely by specialists during their SA and results may not be generalisable to countries with a stronger gatekeeping system _x000D_ _x000D_ We concluded that General practitioner (GP) are inv…	We aimed to describe primary care management at the time of a suicide attempt (SA) and after the SA. _x000D_ _x000D_ The first aim of our study was to describe further, in another non-gatekeeping country, the role of GPs as first caregiver following the SA. _x000D_ _x000D_ We aimed to describe how often and for which patients GPs provide aftercare following a SA and whether the role of GPs as fir…	GNU R software _x000D_ _x000D_ questionnaires	Forty-eight patients did not receive any care at the time of the SA and 178 were managed directly by an ED _x000D_ _x000D_ GPs were more likely to be involved in management of the patient at the time of the SA if they were younger or the SA involved a firearm or self-cutting versus those involving drugs	The study faced limitations: data were not available for patients managed solely by specialists during their SA and results may not be generalisable to countries with a stronger gatekeeping system _x000D_ _x000D_ Concluded that GPs are involved in the management of patients at the time of a SA for a third of patients	The main strength of this study was the data from the Sentinelles Network, which allowed the assessment of all SAs encountered in the primary-care setting over a fouryear period.Our study also had several limitations. First, a selection bias. SAs may have been underreported by GPs, who forget to report them or may not have been aware of some suicidal acts (for suicide attempts that did not lead t…		Builds on existing methods and earlier findings: “After the SA, GPs were consulted by 54.2% of their SA patients, more often when GPs were first caregiver following the SA. GP as first caregiver following the SA We found a similar (event slightly higher) percentage than in the study conducted in another non-gatekeeping country by the Belgian Network of Sentinel General Practices [20]”		While contrasting findings from prior research: “Patients may conceal suicidality because of stigmatization [34]. More women seek help [32] but we did not find this result in our survey”		This research received no specific grant from any funding agency in the public, commercial or not-for-profit sectors. We thank the Centre Hospitalier de Versailles for editorial assistance.	The authors declare they have no competing interests	Ethics statement The French Sentinel general practiceNetwork is approved by the National Data Protection Agency (CNIL, registration number #47139). The protocol was conducted in agreement with the Helsinki Declaration. All GPs participants are volunteers to participate and they fulfilled questionnaires in line. They are informed about studies conducted from their medical charts. We performed an o…	Availability of data and materials At the corresponding authors.	174 patients	19
India Bellairs-Walsh; Yael Perry; Karolina Krysińska et al.	Best practice when working with suicidal behaviour and self-harm in primary care: a qualitative exploration of young people’s perspectives	BMJ open	2020	10.1136/bmjopen-2020-038855	Objectives General practitioners (GPs) have a key role in supporting young people who present with suicidal behaviour/self-h­ arm. However, little is known about young people’s opinions and experiences related to GPs’ practices for such presentations, and their decisions to disclose suicidal behaviour/self-­harm to GPs. Additionally, existing guidelines for the management of suicide risk and/or s…	General practitioners	suicide	suicidal behaviour	australia	primary care		6	Moderate	Builds on existing methods, confirms results from previous studies, contrasts other reports from prior research, while highlighting differences in outcomes with earlier work. Features: acknowledges limitations; provides data. This research has been cited 23 times.	General practitioners play an essential role in youth suicide prevention by engaging in the detection, assessment and care of suicidal behaviour and self-­harm, to date, significant barriers exist that may limit these processes _x000D_ _x000D_ GPs play an essential role in youth suicide prevention by engaging in the detection, assessment and care of suicidal behaviour and self-­harm, however, to …	Our findings then suggest that rehearsal could be extended to primary health practice when helping young people access mental health or suicide prevention-­related resources	Suicide is the leading cause of death among young Australians, and accounted for over one-­third of deaths (38.4%) in those aged 15–24 years in 2018.1 Suicidal behaviour[2 3] and self-h­ arm[4 5] are much more prevalent than suicide _x000D_ _x000D_ While there was one participant who described having a ‘good experience’ with a General practitioners (GPs) who considered their mental health as a po…	General practitioners (GPs) have a key role in supporting young people who present with suicidal behaviour/self-h­ arm. _x000D_ _x000D_ This study aimed to explore young people’s views and experiences related to the identification, assessment and care of suicidal behaviour and self-­harm in primary care settings with GPs. Design, setting and participants Two qualitative focus groups were conducte…	focus groups _x000D_ _x000D_ questionnaire _x000D_ _x000D_ Convenience sampling methods	While there was one participant who described having a ‘good experience’ with a GP who considered their mental health as a potential factor when they presented with physical issues, others spoke of instances where GPs had not fully investigated their suicidality or mental health issues, and instead, had focused on their physical health only: My iron’s always low and they're like, ‘That’s why you’…	Identified a number of factors that affect young people’s willingness to disclose risk of suicide and self-­harm to GPs, as well as some key facilitators to disclosure, including being adequately informed, the presence of clear and non-­judgemental communication, and having a positive therapeutic relationship with the GP _x000D_ _x000D_ The use of holistic risk assessments, and the provision of c…	The study was conducted with a relatively small sample of participants in one geographical region using convenience sampling methods. As participants self-s­elected to take part, there is a likelihood of selection bias in the sample. Thus, the findings may not be fully generalisable to all young people. However, this is not uncommon for this type of exploratory study, and we are satisfied that th…	We consider that it was important to include this diversity, future studies could use stricter inclusion criteria.	Builds on existing methods: “This study employed a qualitative design that utilised face-­to-­face focus groups to explore the research question”	Confirms results from previous studies: “Several findings share similarities with those seen in the broader literature on young people’s experiences of help-s­eeking, disclosure, and service use needs for mental health treatment.[37 39,40,41] This suggests that these are consistent concerns and priorities for young people, as well as critical components of good clinical practice that are relevant…	Contrasts other reports from prior research: “In terms of determining sample size, saturation has traditionally been used as a criterion in qualitative research.[56]. However, more recently researchers have argued that the measure should be that the data are sufficiently rich to support the analysis, and are able to generate new understandings.[57]”	While highlighting differences in outcomes with earlier work: “However, previous research has identified that often GPs feel they lack the confidence and skills to enquire about and discuss suicidality and self-h­ arm with young people, or that there may be negative outcomes associated with asking about these issues”	This work was supported by the WA Primary Health Alliance (WAPHA) as part of the National Suicide Prevention Trial, through the Australian Government PHN Program. JR and AL are funded by National Health and Medical Research Council Career Development Fellowships (JR: 1142348; AL: 1148793). YP is funded by The Giorgetta Charity Fund. Disclaimer None of the funding bodies had any role in the design…	IBW, KK, SJB, AB, ML, TYL and JR report grants from the WA Primary Health Alliance (WAPHA) to enable the conduct of this study. SH reports that she is the joint coordinating editor of the Cochrane Common Mental Disorders Group and manages the Children and Young People Satellite. She has funding from the Royal Society, the Faculty of Medical and Health Sciences at the University of Auckland, and C…	The study was granted ethical approval by The University of Melbourne Human Research Ethics Committee (HREC ID: 1748913). Written informed consent was obtained from all participants, who were able to withdraw their consent at any time.Provenance and peer review Not commissioned; externally peer reviewed.	Data availability statement Anonymised focus group transcripts are available at Orygen, Suicide Prevention. These may be accessed on reasonable request by contacting author IBW at india.bellairs-­walsh@orygen.org.au. _x000D_ _x000D_ additional material for this paper is available online. To view these files, please visit the journal online (http://dx.doi.org/​10.1136/bmjopen-​2020-​038855	10 young people	35
Elke Elzinga; Anja J. T. C. M. de Kruif; Derek P. de Beurs et al.	Engaging primary care professionals in suicide prevention: A qualitative study	PloS one	2020	10.1371/journal.pone.0242540	In health systems with strongly developed primary care, such as in the Netherlands, effectively engaging primary care professionals (PCPs) in suicide prevention is a key strategy. As part of the national Suicide Prevention Action Network (SUPRANET), a program was offered to PCPs in six regions in the Netherlands in 2017–2018 to more effectively engage them in suicide prevention. This implementati…	Suicide Prevention	General Practitioners	Mental Health Care	mental health	health care		6	Moderate	Builds on previous results, while highlighting differences in outcomes with earlier work. Features: acknowledges limitations; provides data. This research has been cited 24 times.	SUPRANET was perceived as useful strategy to improve suicide prevention practices	Nevertheless, we followed standard ethical procedures by obtaining informed consent from the participants and guaranteeing confidentiality and anonymity throughout the research process. In this qualitative evaluation study, we interviewed in total 21 participants of whom 13 (62%) were GPs, five (24%) were MHSS and three (14%) were non-clinical professionals involved with the implementation of SUP…	We evaluated part of a multilevel suicide prevention program (SUPRANET), which was implemented in various regions in the Netherlands, as strategy for applying suicide prevention practices in primary care _x000D_ _x000D_ There were some difficulties in the process of implementation, SUPRANET itself was perceived as useful strategy to improve suicide prevention practices _x000D_ _x000D_ The study p…		Semi-structured interviews _x000D_ _x000D_ CFIR model _x000D_ _x000D_ convenience sampling _x000D_ _x000D_ EAAD model	Interviewed in total 21 participants of whom 13 were GPs, five were MHSS and three were non-clinical professionals involved with the implementation of SUPRANET _x000D_ _x000D_ Many PCPs brought up issues concerning the complexity and unpredictability of suicidality when exploring the issue with patients. They argued that suicidal ideation is difficult to recognize, that it exists in various forms…	The study provides deeper understanding of how PCPs can be better engaged in suicide prevention _x000D_ _x000D_ The training increased PCPs’ awareness and knowledge of suicide prevention, which facilitates the recognition of suicidal patients	The study had several limitations. Since participation in SUPRANET was voluntary, it is likely SUPRANET attracted especially PCPs with a special interest in suicide prevention. Most of the PCPs of this study indeed reported a special interest or experience in suicide prevention or mental health issues. This inherent bias in the sampling method means that the outcomes of the study may not be gener…		Builds on previous results: “this study did not meet these requirements, it showed that PCPs valued the training and that it positively influenced their attitudes, suicide assessment and clinical management skills, effects that have also been reported by previous studies”			While highlighting differences in outcomes with earlier work: “support to PCPs is described as one of the most important suicide prevention strategies [5, 16, 17]. However, as PCPs from this study mentioned, participating is not just a matter of time but also a matter of priority”	This study was funded by the Ministry of Health of the Netherlands: grant number 326961, 2017. The funders had no role in study design, data collection and analysis, decision to publish, or preparation of the manuscript. _x000D_ _x000D_ Funding acquisition Derek P. de Beurs, Gerdien Franx, Renske Gilissen.	The authors have declared that no competing interests exist.	According to the Dutch Medical Research Involving Human Subjects Act, this kind of observational study is exempt from ethical review, since the participants were not subjected to any procedure nor were they asked to follow rules of behaviour. Nevertheless, we followed standard ethical procedures by obtaining informed consent from the participants and guaranteeing confidentiality and anonymity thr…	Data Availability Statement Data cannot be shared publicly because the interviewees have not given consent for this, and the raw interview transcripts may contain sensitive or identifiable information. The transcripts are archived on a In health systems with strongly developed primary care, such as in the Netherlands, effectively engaging primary care professionals (PCPs) in suicide prevention is…	800000 people	25
Maria Michail; Aimee Cairns; Emma Preece et al.	Supporting general practitioners in the assessment and management of suicide risk in young people: an evaluation of an educational resource in primary care	Primary health care research & development/Primary health care research and development	2022	10.1017/s1463423622000433	Abstract Aim: To conduct a local evaluation of the use of the educational resource: Suicide in Children and Young People: Tips for GPs, in practice and its impact on General Practitioners (GPs)’ clinical decision making. Background: This Royal College of General Practitioners (RCGP) resource was developed to support GPs in the assessment and management of suicide risk in young people. Method: The…	General Practitioners	suicide	young people	Royal College of General Practitioners	Clinical Commissioning Groups		5	Moderate	Builds on previous results. Features: acknowledges limitations.	Our findings show promise for the acceptability and usefulness of this Royal College of General Practitioners education resource in clinical practice _x000D_ _x000D_ This study highlights the need for continued education in suicide risk assessment and management of young people in primary care and offers preliminary findings for the acceptability and clinical utility of the RCGP Suicide in Childr…	Our findings show promise for the acceptability and usefulness of this RCGP education resource in clinical practice	Suicide is a growing public health concern and the fourth leading cause of mortality in young people aged 15–19 globally (WHO, 2021) _x000D_ _x000D_ The aim of this study was to conduct a local evaluation of the use of the Royal College of General Practitioners (RCGP) Suicide in Children and Young People: Tips for General Practitioners (GPs) (Supplementary Material) resource in practice and its i…	To conduct a local evaluation of the use of the educational resource: Suicide in Children and Young People: Tips for GPs, in practice and its impact on General Practitioners (GPs)’ clinical decision making. _x000D_ _x000D_ The aim of this study was to conduct a local evaluation of the use of the RCGP Suicide in Children and Young People: Tips for GPs (Supplementary Material) resource in practice …	questionnaire _x000D_ _x000D_ focus groups	Five out of thirteen GPs , who responded to the question about whether the resource had an impact on their clinical decision _x000D_ _x000D_ Felt more confident in assessing suicide risk and was able to signpost patients to online resources.”	Highlights the need for continued education in suicide risk assessment and management of young people in primary care and offers preliminary findings for the acceptability and clinical utility of the RCGP Suicide in Children and Young People: Tips for GPs resource _x000D_ _x000D_ Findings from this evaluation can inform optimizing the implementation of this educational resource at-scale in routin…	This study reflects a regional evaluation, and the generalizability of the findings is restricted by the small sample size. The survey questionnaire was designed specifically for the purposes of this evaluation and construct validity was not assessed. The survey was piloted with a convenience sample of GPs approached through the authors’ professional networks and therefore selection and social de…		Builds on previous results: “Although the effectiveness of suicide prevention training programs for GPs remains unclear (Milner et al, 2017), GPs have consistently identified the need for further education and training that is easy to access, feasible, and grounded in the realities of general practice (Mughal et al, 2020; Samaritans, 2020). The findings of this evaluation reinforce this need”				This research received no specific grant from any funding agency, commercial, or not-for-profit sectors _x000D_ _x000D_ Faraz Mughal was supported by a National Institute for Health Research (NIHR) In-Practice Fellowship 2017–2020 (ref: IPF-2017-11002) and a NIHR School for Primary Care Research GP Career Progression Fellowship _x000D_ _x000D_ He is currently funded by a NIHR Doctoral Fellowship …	Maria Michail is the lead author of the Suicide in Children and Young People: Tips for GPs article, published in the RCGP Mental Health Toolkit. Faraz Mughal is a co-author of the Suicide in Children and Young People: Tips for GPs article. Faraz Mughal sits on the current National Institute for Health and Care Excellence self-harm clinical guideline development committee and is on the expert refe…	This study is a service evaluation for which ethical approval was not required _x000D_ _x000D_ Informed consent was not sought as the results of this evaluation were obtained from a staff survey		6 data	15
Matthew C. Aalsma; Jordan R. Keys; Stephanie N. Ferrin et al.	Adolescent suicide assessment and management in primary care	BMC pediatrics	2022	10.1186/s12887-022-03454-4	To understand how suicide management occurs within the primary care setting in terms of follow-up assessments and referral practices.At an initial primary care visit, adolescents (aged 12-20 years old) completed electronic screening. Data were focused on youth who endorsed a suicidal risk item while completing screening at two Midwestern primary care clinics. Data were collected through retrospec…	Suicide	Primary care	Adolescent	Screening	suicidal ideation		5	Moderate	Builds on previous results. Features: 200 patients; acknowledges limitations; provides data. This research has been cited 3 times.	Given the results from our study we believe that the identification and management of adolescents at risk is important within the primary care setting, and that continued follow-up of adolescents after a primary care visit when suicidal ideations were endorsed is important _x000D_ _x000D_ There was inconsistent follow-up for adolescents with a history of suicide concerns. At this time, national g…	Rm 2025, Indianapolis, IN, USA Full list of author information is available at the end of the article an adolescents likelihood of subsequent planning and thus attempting suicide, even though more than 80% of adolescents that have attempted suicide have already received some type of mental health treatment [3] _x000D_ _x000D_ One method to identify adolescents at risk for suicide is preventative …	To understand how suicide management occurs within the primary care setting in terms of follow-up assessments and referral practices _x000D_ _x000D_ Seventy-two percent (n = 144) were female, and 65% (n = 129) identified as Black. Between those the physician considered a suicidal concern (n = 39) and the no concern group (n = 161), there was a significant difference in reported active suicidal id…	The overall purpose of this project is to describe suicide management in the primary care setting, including follow-up assessments and referral practices, within the 12-month period following the first identification of suicidal risk	t-test _x000D_ _x000D_ Wilcoxon test _x000D_ _x000D_ continuous variables _x000D_ _x000D_ chi-square test _x000D_ _x000D_ categorical variables	Significant differences between suicidal concern groups were found in reporting active suicidal ideation, past suicide attempts, those who were referred to behavioral health counseling, and those who had a diagnosis of depression _x000D_ _x000D_ Rates of suicide management during the initial primary care visit are presented in Supplemental Table 1	Suicide risk among adolescents within the United States is identified as a public health problem _x000D_ _x000D_ This has led to efforts to limit suicide, such as the Zero Suicide initiative	In this study we were limited by the solitary use of medical records for determining rates of treatment and follow-up in our population because treatment and follow-up could have occurred outside of the study’s primary care settings. We do not have access to those records. Furthermore, any actions taken by the primary care physician that were not recorded in the medical file are unknown to the re…	Future research should elucidate how physicians determine risk for suicidality. Any actions taken by other health providers, such as social workers or mental health specialists, could not be included in this analysis regardless of whether those reports contained information about the suicide risk management of the patient. Our study only had access to the medical records kept by the physicians wi…	Builds on previous results: “The American Academy of Pediatricians (AAP) states that the primary care physician should inquire about suicide plans and “whether there are firearms in the home” when patients have responded positively to having seriously thought about suicide [10]. A recent study found pediatricians report asking about firearms in the home [24]”				The design, data collection, analysis, and interpretation of data of this study was supported by a grant from the Agency for Healthcare Research and Quality [R01HS022681].	Competing interests Matthew Aalsma, Joann Keys, StephanieFerrin, Mu Shan, Tamila Garbuz, Taylor Scott, Zachary Adams and Leslie Hulvershorn have no competing interests to disclose. Stephen Downs is co-owner of the computer decision support system (CHICA)	Ethics approval and consent to participateThis study was approved by the Indiana University Institutional Review Board. The electronic health record screening and advisory tool, CHICA, was approved as a clinical need within the study settings and the requirement for written informed consent was waived for participants in accordance with the Indiana University Instituttional Review Board guideline…	Availability of data and materials The datasets used and/or analyzed during the current study are available from the corresponding author on reasonable request. Declarations _x000D_ _x000D_ supplementary material available at https://doi.org/​10.​1186/s12887-​022-​03454-4.	200 patients	5
Anne Lise Holm; Anne Lyberg; Ingela Berggren et al.	Shadows From the Past	Crisis	2014	10.1027/0227-5910/a000259	Background: Most depressed older people in a suicidal state have mixed feelings, where the wish to live and the wish to die wage a battle. Aims: To explore and describe depressed older people’s experiences of being suicidal and their search for meaning. Method: Data were collected from 29 participants resident in the Rogaland and Vestfold districts of Norway, by means of individual interviews, af…	suicide	suicidal	experiences	older people	psychogeriatrics		4	Low quality		Some clinical considerations in the prevention of suicide based on a story of a 134 successful suicides		Most depressed older people in a suicidal state have mixed feelings, where the wish to live and the wish to die wage a battle _x000D_ _x000D_ Some clinical considerations in the prevention of suicide based on a story of a 134 successful suicides _x000D_ _x000D_ Acknowledgments: We would like to express our deep thanks to the patients who participated	To explore and describe depressed older people’s experiences of being suicidal and their search for meaning										The study has been supported by grants from the Research Council of Norway, ”Chronic disease management – Implementation and coordination of health care systems for depressed elderly persons” (NFR, No 204238/V50) and ”Knowledge sharing – Utilising the results of the chronic disease management of depressed elderly persons project” (NFR, No 227679/H10)				29 participants	27
Mimi McFaul; Nathaniel V. Mohatt; Tamara DeHay	Development, evaluation, and refinement of the Suicide Prevention Toolkit for Rural Primary Care Practices.	Rural mental health	2014	10.1037/rmh0000020	Suicide is a significant issue in the United States and worldwide, and its prevention is a public health imperative. The Suicide Prevention Toolkit for Rural Primary Care was developed to address gaps in education and tools to assist primary care providers and other clinic staff in identifying and managing patients at risk for suicide. Given the high suicide rates in rural areas, coupled with the…	universal casa	font awesome/4.7.0	font awesome.min.css	crossorigin="anonymous	twitter bootstrap/3.3.6		3	Low quality		Suicide is a significant issue in the United States		Suicide is a significant issue in the United States _x000D_ _x000D_ with the evidence that many people who die by suicide visit their primary care provider in the month																15
S. Zanone Poma; Silvia Vicentini; Francesca Siviero et al.	Life Span History of Non-fatal Suicidal Behaviours in a Large Sample of General Practitioners’ Patients: Data from Rovigo, Northern Italy	Community mental health journal	2014	10.1007/s10597-014-9715-x	A survey about history of non-fatal suicidal behaviour was performed on 1,171 subjects in the waiting room of general practitioners’ practices in the territory of Rovigo (Northern Italy). The mean age of interviewed subjects was 52.9 ± 17.0, with a majority of female individuals. Two and two percent admitted previous experience of non-suicidal self-injury, 4.7 % admitted having had serious suicid…	psychiatry	suicidal ideation	primary care	suicide attempt	risk factor		4	Low quality	1171 subjects. This research has been cited 2 times.	A survey about history of non-fatal suicidal behaviour was performed on 1,171 subjects in the waiting room of general practitioners’ practices in the territory of Rovigo	Compared to the rest of the sample, people with history of suicidal behaviours resulted to be of younger age (p < .05), whilst their level of well-being was poorer (p < .001)	A survey about history of non-fatal suicidal behaviour was performed on 1,171 subjects in the waiting room of general practitioners’ practices in the territory of Rovigo (Northern Italy) _x000D_ _x000D_ Two and two percent admitted previous experience of non-suicidal self-injury, 4.7 % admitted having had serious suicidal thoughts/plans, and 1.8 % reported at least one suicide attempt _x000D_ _x0…															1171 subjects	18
Alexandra Pitman; Fiona Stevenson	Suicide Reporting Within British Newspapers’ Arts Coverage	Crisis	2015	10.1027/0227-5910/a000294	Background: Many suicide prevention strategies promote media guidelines on suicide reporting, given evidence that irresponsible reporting of suicide can influence imitative suicidal behavior. Due to limited resources, monitoring of guideline adherence has tended to focus on news outputs, with a risk of neglecting other journalistic content. Aims: To determine whether British newspapers’ arts cove…	suicide	suicide prevention	Psychiatry	Surgeon General	national action		3	Low quality	This research has been cited 19 times.	Differing perspectives on what is important in media reporting of suicide	The findings suggest scope to improve journalists’ awareness of the importance of this component of suicide prevention strategies	Many suicide prevention strategies promote media guidelines on suicide reporting, given evidence that irresponsible reporting of suicide can influence imitative suicidal behavior _x000D_ _x000D_ Differing perspectives on what is important in media reporting of suicide _x000D_ _x000D_ We are grateful to Henry Llewellyn, UCL Division of Psychiatry, for his assistance in achieving consensus on codin…	To determine whether British newspapers’ arts coverage adheres to media guidelines on suicide reporting	Interrupted time series analysis	The researchers found 68 articles, but none of them fully followed the guidelines. _x000D_ _x000D_ Many used inappropriate language, gave explicit details about the suicide, or romanticized the suicide. _x000D_ _x000D_ None of the articles provided information on where people can get help.	British newspapers' arts coverage does not follow the guidelines for reporting on suicide. _x000D_ _x000D_ This suggests that journalists need to be more aware of the importance of responsible reporting in preventing suicide.							This research received no specific funding but the corresponding author conducted this research during a Medical Research Council Population Health Scientist Fellowship at University College London		Ethical approval was not required			2
Tamar Kodish; Joanna Herres; Annie Shearer et al.	Bullying, Depression, and Suicide Risk in a Pediatric Primary Care Sample	Crisis	2016	10.1027/0227-5910/a000378	Background: Suicide is a serious public health concern for US youth. Research has established an association between bullying and suicide risk. However, several questions remain regarding this relationship. Aims: The present study examined (a) whether experiences of verbal, physical, and cyber bullying were uniquely associated with general suicide risk; (b) whether each specific form of bullying …	bullying	Suicide	suicide risk	depression	suicide attempt		3	Low quality	acknowledges limitations. This research has been cited 53 times.	This study examines the relationship between bullying and suicide risk in US youth, finding that verbal bullying is uniquely associated with suicide attempt and that depression moderates the relationship between bullying and suicide risk.	Linear regressions indicated all types of bullying and cumulative bullying experience were significantly associated with higher levels of suicide risk when controlling for depression and demographics (see Table 2) _x000D_ _x000D_ Patients with a history of verbal bullying were 1.5 times more likely to report a suicide attempt (95% CI = 1.16–1.84)	Most studies examining the relationship between bullying and suicide risk do not distinguish between types of bullying _x000D_ _x000D_ The present study examined (a) whether experiences of verbal, physical, and cyber bullying were uniquely associated with general suicide risk; (b) whether each specific form of bullying was related to suicide attempt; and (c) whether depression moderated the relat…	To examine whether experiences of verbal, physical, and cyber bullying were uniquely associated with general suicide risk.	Linear regression _x000D_ _x000D_ logistic regression	Linear regressions indicated all types of bullying and cumulative bullying experience were significantly associated with higher levels of suicide risk when controlling for depression and demographics _x000D_ _x000D_ Results of the logistic regression showed a unique effect for verbal bullying	Verbal bullying has been associated with internalizing problems , feelings of loneliness, and social inadequacy . Our study extends these findings, highlighting the severity of verbal bullying as it relates to suicide attempt	These findings indicate that assessment of suicide, depression, and bullying during primary care visits is warranted _x000D_ _x000D_ Future studies should examine the unique effects of being a bully, a victim, or both. This study contributes to the growing body of literature examining the relationship between bullying and suicide by identifying the unique role of verbal bullying and the moderatin…	Youth who bully others are at increased risk for suicide and depression										9
Anthony Fulginiti; Eric Rice; Hsun-Ta Hsu et al.	Risky Integration	Crisis	2016	10.1027/0227-5910/a000374	Background: Although the protective value of social connectedness is emphasized in suicide prevention programming, little is known about the relationship between connectedness in high-risk runaway and homeless youth (RHY) networks and suicidal ideation. Aims: The study examined how social connectedness, in the form of social network position and network exposures, was associated with suicidal ide…	suicidal ideation	connectedness	social network	social connectedness	suicide		4	Low quality	This research has been cited 27 times.	Background: the protective value of social connectedness is emphasized in suicide prevention programming, little is known about the relationship between connectedness in high-risk runaway and homeless youth networks and suicidal ideation		Background: the protective value of social connectedness is emphasized in suicide prevention programming, little is known about the relationship between connectedness in high-risk runaway and homeless youth (RHY) networks and suicidal ideation _x000D_ _x000D_ The study examined how social connectedness, in the form of social network position and network exposures, was associated with suicidal ide…	The study examined how social connectedness, in the form of social network position and network exposures, was associated with suicidal ideation among RHY	Logistic regression _x000D_ _x000D_ Epidemiologic Studies Depression Scale	The study found that being closely connected to others in the group and having friends who are depressed or have suicidal thoughts increases the likelihood of having suicidal thoughts. _x000D_ _x000D_ Even after considering other factors, having depressed friends was still linked to suicidal thoughts, and being closely connected to others in the group had a smaller effect.	The study found that having friends who are depressed and being closely connected to others in the group increases the risk of suicidal thoughts. _x000D_ _x000D_ The researchers suggest that identifying and treating depression in groups of friends, especially those who are closely connected, could be an effective way to prevent suicidal thoughts.												7
Amy Chandler; Caroline King; Christopher Burton et al.	General Practitioners’ Accounts of Patients Who Have Self-Harmed	Crisis	2016	10.1027/0227-5910/a000325	Background: The relationship between self-harm and suicide is contested. Self-harm is simultaneously understood to be largely nonsuicidal but to increase risk of future suicide. Little is known about how self-harm is conceptualized by general practitioners (GPs) and particularly how they assess the suicide risk of patients who have self-harmed. Aims: The study aimed to explore how GPs respond to …	self-harm	suicide	general practitioners	suicide risk	risk assessment		4	Low quality	acknowledges limitations. This research has been cited 19 times.	This study explores how general practitioners (GPs) in Scotland respond to patients who have self-harmed, focusing on their accounts of the relationship between self-harm and suicide, and their approaches to suicide risk assessment. _x000D_ _x000D_ GPs in our sample understood self-harm in different ways, reflecting definitional inconsistency and uncertainty in the academic literature. GPs varied…	These findings indicate the importance of attending to GPs' working definitions of suicide and self-harm, and point to the potential limitations of previous work that has focused narrowly on suicidal self-harm (Bennewith et al, 2002)	Nonfatal self-harm and suicide are generally understood to be related, but distinct, behaviors _x000D_ _x000D_ general practitioners (GPs) sometimes identified a theoretical link between self-harm and risk of completing suicide; this formal knowledge was contrasted with practice experience of treating patients who had self-harmed as a way of "releasing" problematic emotions: Their [people who hav…	The aims of the study were to explore how GPs respond to patients who have self-harmed, identify potential gaps in GPs' training, and assess the feasibility of developing a multifaceted training intervention to support GPs in responding to self-harm in primary care.	Scottish Index of Multiple Deprivation	Can remember, going back to teaching days most people don't want to kill themselves. this is just, again, an anecdotal – cases we've looked after, that most people don't want to kill themselves _x000D_ _x000D_ That it's a sense of frustration and danger in themselves, and it's a form of releasing anger.	GPs providing such accounts were more likely to describe working in practices that served populations with high levels of social isolation and economic deprivation _x000D_ _x000D_ Suggests that there is a clear need for enhanced and accessible support, training, and education for GPs regarding the assessment and management of self-harm and suicidality	This was a study of 30 GPs' accounts of treating patients who had self-harmed in two regions of Scotland _x000D_ _x000D_ It carries risks of insufficient sampling and of over-generalization. We addressed these by: purposively sampling from very diverse practices within these regions and ensuring participants varied in age, gender, and experience; as with all such studies, participants may have ha…	Future research should adopt a more sensitive measure that takes more account of the socioeconomic characteristics of the patient population, rather than the location of the practice itself.					This study was funded by the Chief Scientists' Office of the Scottish Government (CZH/4/783)					6
Pooja Saini; Khatidja Chantler; Navneet Kapur	General practitioners’ perspectives on primary care consultations for suicidal patients	Health & social care in the community	2015	10.1111/hsc.12198	Little is known about general practitioners’ (GPs’) perspectives, management of and interactions with suicidal patients prior to the patient's suicide. The aims of the study were to explore GPs’ interpretations of patient communication and treatment in primary care leading up to suicide and to investigate the relationship between GPs and mental health services prior to a patient's suicide. Thirty…	general practitioner						3	Low quality	This research has been cited 35 times.	general practitioners’ recruited for the study may have different views from GPs who have never experienced a patient suicide or who have experienced the death of a patient by suicide who was not under the care of specialist services		Little is known about general practitioners’ (GPs’) perspectives, management of and interactions with suicidal patients prior to the patient's suicide _x000D_ _x000D_ Thirty-nine semi-structured interviews with GPs of people who had died by suicide were conducted as part of a retrospective study _x000D_ _x000D_ The following themes emerged from GP interviews: (i) GP interpretations of suicide att…	The aims of the study were to explore GPs’ interpretations of patient communication and treatment in primary care leading up to suicide and to investigate the relationship between GPs and mental health services prior to a patient's suicide															42
Raymond C. K. Chung; Benjamin Hon Kei Yip; Sandra S. M. Chan et al.	COHORT EFFECTS OF SUICIDE MORTALITY ARE SEX SPECIFIC IN THE RAPIDLY DEVELOPED HONG KONG CHINESE POPULATION, 1976-2010	Depression and anxiety	2015	10.1002/da.22431	To examine temporal variations of age, period, and cohort on suicide mortality rate in Hong Kong (HK) from 1976 to 2010, and speculate the macroenvironmental mechanisms of the observed trends.Poisson age-period-cohort modeling was used to delineate the effects of age, period, and cohort on suicide mortality. Analysis by sex was also conducted to examine if gender difference exists for suicidal be…	Hong Kong	cohort effect	suicidal behaviour				4	Low quality	This research has been cited 15 times.	This study examines the temporal variations of age, period, and cohort on suicide mortality rate in Hong Kong from 1976 to 2010 to identify the macroenvironmental mechanisms underlying the observed trends. _x000D_ _x000D_ With increased risk of suicide mortality in younger cohorts and the age effect of suicide mortality, we may see future increase in suicide mortality as these younger cohorts age…		To examine temporal variations of age, period, and cohort on suicide mortality rate in Hong Kong (HK) from 1976 to 2010, and speculate the macroenvironmental mechanisms of the observed trends _x000D_ _x000D_ Age-cohort model provides the best fit to the mortality data, implying that the cohort effect is likely to explain more of the contributions to HK's suicide mortality pattern than the period …	The objective of the study is to examine temporal variations of age, period, and cohort on suicide mortality rate in Hong Kong from 1976 to 2010 and speculate the macroenvironmental mechanisms of the observed trends.	Poisson age-period-cohort modeling was used to delineate the effects of age, period, and cohort on suicide mortality. _x000D_ _x000D_ Analysis by sex was also conducted to examine if gender difference exists for suicidal behaviours.	The cohort effects differ between the sexes—risk of mortality increases continually for men born after 1961, but no change is observed for women since the 1941 cohort	If you do not receive an email within 10 minutes, your email address may not be registered, and you may need to create a new Wiley Online Library account		Further studies are needed to clarify plausible associations between broader sociohistorical changes in the population impacting psychological risk factors and suicidal behaviour to better inform suicide prevention strategies.										23
Ravi Shah; Rahel Eynan; Amresh Srivastava et al.	Indo-Canadian Collaboration for Suicide Prevention: Training Needs Assessment for Healthcare Professionals in India	Community mental health journal	2015	10.1007/s10597-015-9895-z	The main purpose of the study was to conduct a comprehensive needs assessment of primary healthcare professionals in order to develop a training program aimed at enhancing competencies in suicide risk assessment and management. A total of 144 primary healthcare professionals (physicians = 46; primary care workers = 98) completed the needs assessment questionnaire. The majority of healthcare profe…	case control study	Suicide Prevention	Healthcare Professionals	risk factor	mental health		3	Low quality		The main purpose of the study was to conduct a comprehensive needs assessment of primary healthcare professionals in order to develop a training program aimed at enhancing competencies in suicide risk assessment and management		The main purpose of the study was to conduct a comprehensive needs assessment of primary healthcare professionals in order to develop a training program aimed at enhancing competencies in suicide risk assessment and management _x000D_ _x000D_ The majority of healthcare professionals rated their level of comfort and competence in assessing, treating, and referring suicidal patients as medium or hi…	The main purpose of the study was to conduct a comprehensive needs assessment of primary healthcare professionals in order to develop a training program aimed at enhancing competencies in suicide risk assessment and management	questionnaire		The study found that there is a shortage of qualified healthcare professionals and gaps in their skills and knowledge in assessing and managing suicide risk. _x000D_ _x000D_ Therefore, there is an urgent need to develop effective training programs specifically designed for primary care providers in India to address these gaps.											100 completed suicide victims	12
Sarah Hetrick; Joanne Goodall; Hok Pan Yuen et al.	Comprehensive Online Self-Monitoring to Support Clinicians Manage Risk of Suicide in Youth Depression	Crisis	2017	10.1027/0227-5910/a000422	Background: Routine monitoring of depression symptoms and suicide risk is essential for appropriate treatment planning and risk management, but not well implemented by clinicians. We developed a brief online monitoring tool to address this issue. Aims: To investigate whether the online tool can feasibly improve monitoring; whether it is acceptable and useful for young people and their clinicians;…	Suicide	depression	young people	suicide risk	suicidal ideation		4	Low quality	101 young people with depression completed the online tool on a tablet. This research has been cited 27 times.	Routine monitoring of depression symptoms and suicide risk is essential for appropriate treatment planning and risk management, but not well implemented by clinicians		Routine monitoring of depression symptoms and suicide risk is essential for appropriate treatment planning and risk management, but not well implemented by clinicians _x000D_ _x000D_ We developed a brief online monitoring tool to address this issue _x000D_ _x000D_ In a naturalistic longitudinal cohort study, 101 young people with depression completed the online tool on a tablet, prior to their co…	To investigate whether the online tool can feasibly improve monitoring; whether it is acceptable and useful for young people and their clinicians; and to determine whether a shorter tool could be implemented	questionnaires		The online tool makes it easy to share important information about suicide risk, allowing clinicians to respond quickly. _x000D_ _x000D_ The shorter version of the tool can be easily integrated into clinical practice, making it easier for clinicians to manage patients at risk of suicide.							This project was funded by a grant from the beyondblue National Priority Driven Research Program _x000D_ _x000D_ The study was conducted at Orygen, the National Centre of Excellence in Youth Mental Health, which is funded by the Australian Government and at the time of this study by the Colonial Foundation				101 young people with depression completed the online tool on a tablet	4
Mary LeCloux; Peter Maramaldi; Kristie A. Thomas et al.	Health Care Resources and Mental Health Service Use Among Suicidal Adolescents	Journal of behavioral health services & research/The journal of behavioral health services & research	2016	10.1007/s11414-016-9509-8	Developing policies and interventions that increase rates of mental health service use for suicidal adolescents is crucial for suicide prevention. Data from a sample of suicidal youth (n = 1356) from the National Longitudinal Study of Adolescent Health (Add Health) were analyzed to examine whether type of insurance, receipt of routine medical care, and access to school-based mental health treatme…	Mental Health	mental health service	suicide	american	psychiatry		4	Low quality	provides data. This research has been cited 15 times.	This research uses data from Add Health, a program project directed by Kathleen Mullan Harris and designed by J		Developing policies and interventions that increase rates of mental health service use for suicidal adolescents is crucial for suicide prevention _x000D_ _x000D_ This research uses data from Add Health, a program project directed by Kathleen Mullan Harris and designed by J _x000D_ _x000D_ Information on how to obtain the Add Health data files is available on the Add Health website _x000D_ _x000D_…											Bearman, and Kathleen Mullan Harris at the University of North Carolina at Chapel Hill, and funded by grant P01-HD31921 from the Eunice Kennedy Shriver National Institute of Child Health and Human Development, with cooperative funding from 23 other federal agencies and foundations _x000D_ _x000D_ No direct support was received from grant P01-HD31921 for this analysis			Information on how to obtain the Add Health data files is available on the Add Health website (http://www.cpc.unc.edu/addhealth)	1356 data	7
Maria Michail; Lynda Tait; Dick Churchill	General practitioners’ clinical expertise in managing suicidal young people: implications for continued education	Primary health care research & development/Primary health care research and development	2017	10.1017/s1463423617000299	Aim To examine general practitioners' (GPs) clinical expertise in assessing, communicating with, and managing suicidal young people aged 14-25 to inform the development of an educational intervention for GPs on youth suicide prevention.Suicide is the second leading cause of death for young people worldwide. GPs are ideally suited to facilitate early identification and assessment of suicide risk. …	general practitioners	suicide	young people	suicide risk	warning sign		4	Low quality	30 males; acknowledges limitations. This research has been cited 18 times.	This study examines general practitioners' (GPs) clinical expertise in assessing, communicating with, and managing suicidal young people aged 14-25 to inform the development of an educational intervention for GPs on youth suicide prevention. _x000D_ _x000D_ Despite the high levels of confidence reported by GPs, the study revealed significant gaps in GPs’ knowledge required for the assessment and …	The test revealed no significant differences between those groups (Table 2) _x000D_ _x000D_ Mann–Whitney U test revealed no significant differences in relation to GP length of experience and recent mental health training (Table 2)	44% of general practitioners (GPs) felt confident in clinically managing young people at risk of suicide _x000D_ _x000D_ A similar response pattern was noted when GPs were asked to rate their confidence in screening for suicide risk factors; 44% of GPs, compared with 13%, felt confident doing so; a relatively high number of GPs (37%) _x000D_ _x000D_ Despite the high levels of confidence reported …	The aim of this study was to conduct a cross-sectional survey to assess GPs' level of confidence on aspects of care and management of young people at risk of suicide; knowledge of risk factors and warning signs of suicide in young people; attitudes towards young people at risk of suicide and preferences towards different modes of receiving further training on managing young people at risk of suic…	SPSS _x000D_ _x000D_ Mann–Whitney U test _x000D_ _x000D_ χ2	The test revealed no significant differences between those groups _x000D_ _x000D_ There was an association between level of knowledge and experience, with experienced GPs identifying a significantly higher number of correct responses and a significantly lower number of incorrect responses compared with less experienced GPs	GPs’ views towards suicidal young people varied significantly with a great number of GPs expressing some negativity towards suicidal young patients and aspects of their care _x000D_ _x000D_ Highlights the importance of continued education in suicide risk assessment and management in youth through the provision of specialist training to facilitate therapeutic engagement and communication with youn…	The possibility of a response bias is likely as GPs responding to the survey might be those	The survey was developed for this study and might not have adequate construct validity		Confirms results from previous studies: “In terms of knowledge, GPs, and specifically those more experienced, demonstrated high levels of knowledge and awareness of those factors associated with suicide risk in young people. This is confirmed by previous studies (Ritter et al, 2008; Michail and Tait, 2016) where GPs’ knowledge on suicidality, risk and its management was also supported”	While contrasting other findings from prior research: “we have previously argued that signs such as impulsivity, distress, lack of communication and unpredictability are all key emotional, psychological and social mechanisms inherently linked with suicidality and self-harm (Hawton et al, 2012; O’Connor et al, 2012) and do not simply reflect traits of adolescence or being a ‘difficult youth’”		Limitations The generalisability of the findings is limited by the relatively low response rate, which reflects well documented challenges in engaging busy clinicians in research (Pit et al, 2014). The possibility of a response bias is also likely as GPs responding to the survey might be those more interested in the topic. In addition, self-reported confidence and attitudes may not necessarily ac…	None.	The study received ethical approval by NRES Committee West Midlands – Coventry & Warwickshire (14/WM/1100) _x000D_ _x000D_ Verbal consent was obtained for participation in the pilot		30 males	5
Aubrey R. Dueweke; Sasha M. Rojas; Elizabeth A. Anastasia et al.	Can brief behavioral health interventions reduce suicidal and self-harm ideation in primary care patients?	Families systems & health	2017	10.1037/fsh0000287	We examined whether brief behavioral health visits reduced suicidal and self-harm ideation among primary care patients and compared the effectiveness of interventions that targeted ideation directly (i.e., safety planning) with those that targeted ideation indirectly through management of underlying mental illness (e.g., behavioral activation).We examined first- and last-visit data from 31 primar…	universal casa	font awesome/4.7.0	font awesome.min.css	crossorigin="anonymous	twitter bootstrap/3.3.6		4	Low quality		We examined whether brief behavioral health visits reduced suicidal and self-harm ideation among primary care patients and compared the effectiveness of interventions that targeted ideation directly with those that targeted ideation indirectly through management of underlying mental illness.We examined first- and last-visit data from 31 primary care patients with suicidal or self-harm ideation se…		We examined whether brief behavioral health visits reduced suicidal and self-harm ideation among primary care patients and compared the effectiveness of interventions that targeted ideation directly (i.e., safety planning) with those that targeted ideation indirectly through management of underlying mental illness (e.g., behavioral activation).We examined first- and last-visit data from 31 primar…															31 primary care patients with suicidal or self-harm ideation seen by behavioral health	14
Linda Gask; Nia Coupe; Damien McElvenny et al.	Pilot study evaluation of suicide prevention gatekeeper training utilising STORM in a British university setting	British journal of guidance & counselling	2017	10.1080/03069885.2017.1335391	Recent years have seen increasing awareness of the wide range of mental health problems faced by students. Gatekeeper training has been shown to have a positive impact on knowledge and attitudes about suicide prevention, although the evidence for skills acquisition is limited. We utilised the STORM® training package in an exploratory study to determine explore whether skills training could be suc…	storm	mental health problem	british university	united kingdom			4	Low quality	randomised. This research has been cited 9 times.	We utilised the STORM® training package in an exploratory study to determine explore whether skills training could be successfully implemented in an educational establishment in the United Kingdom		Recent years have seen increasing awareness of the wide range of mental health problems faced by students _x000D_ _x000D_ Gatekeeper training has been shown to have a positive impact on knowledge and attitudes about suicide prevention, the evidence for skills acquisition is limited _x000D_ _x000D_ We utilised the STORM® training package in an exploratory study to determine explore whether skills …																19
Steven Vannoy; Mijung Park; Meredith R. Maroney et al.	The Perspective of Older Men With Depression on Suicide and Its Prevention in Primary Care	Crisis	2018	10.1027/0227-5910/a000511	Background: Suicide rates in older men are higher than in the general population, yet their utilization of mental health services is lower. Aims: This study aimed to describe: (a) what primary care providers (PCPs) can do to prevent late-life suicide, and (b) older men's attitudes toward discussing suicide with a PCP. Method: Thematic analysis of interviews focused on depression and suicide with …	suicide	Google Scholar	Primary Care	Mental Health	elderly people		4	Low quality		Our study suggests that older men are likely to be open to discussing suicide with their primary care providers		Our study suggests that older men are likely to be open to discussing suicide with their primary care providers (PCPs) _x000D_ _x000D_ We have identified several pragmatic approaches to assist clinicians in reducing older men's distress and preventing suicide	This study aimed to describe: (a) what primary care providers (PCPs) can do to prevent late-life suicide, and (b) older men's attitudes toward discussing suicide with a PCP										We would like to acknowledge the following funding sources: NIMH R01- MH080067; NIA P30AG034097; NIH/NCRR 1KL2RR025015-01; NIMH T32 MH 73553-6					9
Mary LeCloux	The development of a brief suicide screening and risk assessment training webinar for rural primary care practices.	Rural mental health	2018	10.1037/rmh0000087	Although primary care practices have the potential to be crucial intervention points for suicide prevention in rural areas of the United States, primary care staff are often underequipped to deal with suicide and have limited access to high-quality training opportunities on this topic. This manuscript reports on posttest data collected from a sample of primary care staff (N = 16) regarding the ac…	suicide	virginia	mental health	suicide prevention	risk assessment		3	Low quality	3 participants; acknowledges limitations; provides data. This research has been cited 6 times.	This study examines the acceptability of a brief, interactive online training on suicide screening, risk assessment, and safety planning for professionals in primary care practices in rural West Virginia.	The majority of participants reported the webinar was relevant to their practices (73.3%) and that they would recommend it to a fellow professional (75.0%) _x000D_ _x000D_ According to the CDC (2017), in 2015, the suicide rate in rural areas was roughly 22 per 100,000, which was 83% higher than the suicide rates in urban areas of the United States (approximately 12 per 100,000) _x000D_ _x000D_ Fo…	Primary care practices have the potential to be crucial intervention points for suicide prevention in rural areas of the United States, primary care staff are often underequipped to deal with suicide and have limited access to high-quality training opportunities on this topic _x000D_ _x000D_ One study found that 83% of a sample of individuals who died from suicide had visited a primary care provi…	The objective of this study was to provide preliminary evidence for the acceptability of online, suicide-specific training designed for rural communities in Appalachia, such as West Virginia, where suicide rates are disproportionately high.	The study used a brief, interactive online webinar on suicide screening and assessment designed specifically for primary care staff in rural West Virginia. The webinar was delivered using the Zoom platform during a lunch hour and lasted for approximately 50 min. Participants were asked to complete demographic and follow-up surveys to measure the acceptability of the webinar. _x000D_ _x000D_ The s…	Participants who completed the surveys were diverse in terms of occupation _x000D_ _x000D_ Three participants reported they were nurses , 2 were doctors of medicine , one was a behavioral health provider, and 9 described their occupation as “other.” The “other” category included five allied health professionals, two compliance and research professionals, one billing professional, and one chief fi…	The majority of participants reported that the webinar was easy to follow and that they would recommend it to a fellow professional _x000D_ _x000D_ In the follow-up survey, the majority of participants reported they felt knowledgeable regarding the risk factors and warning signs for suicide and that they felt comfortable and confident in their ability to ask patients about suicide. These data do …	A proportion of total participants completed the demographic and posttest surveys, and because of the online delivery method it was impossible to track how many additional individuals participated but did not fill out surveys _x000D_ _x000D_ Data regarding the acceptability of the webinar was not available from all participants _x000D_ _x000D_ It was not possible to track which participants atten…	Future research should use tracked pre- and posttest data to evaluate the effectiveness of trainings that include a focus on risk assessment and safety planning, education about the potential benefits of universal suicide risk screening, and that can be delivered through asynchronous methods _x000D_ _x000D_ The fact that this brief, online training was found to be acceptable for primary care staf…		Confirms results from previous studies: “supports other findings that online suicide-related trainings are acceptable to community service providers (Gryglewicz et al, 2016; Lamis et al, 2017; Stone et al, 2005) and expands these findings to all staff and to the rural primary care setting”					All participants completing the follow-up surveys gave informed consent and human subjects review board approval was obtained from West Virginia University’s Office of Research Integrity and Compliance prior to any of the research activities associated with the webinar	data regarding the acceptability of the webinar was not available from all participants	3 participants	22
Jared F. Roush; Sarah L. Brown; Danielle R. Jahn et al.	Mental Health Professionals' Suicide Risk Assessment and Management Practices	Crisis	2018	10.1027/0227-5910/a000478	Background: Approximately 20% of suicide decedents have had contact with a mental health professional within 1 month prior to their death, and the majority of mental health professionals have treated suicidal individuals. Despite limited evidence-based training, mental health professionals make important clinical decisions related to suicide risk assessment and management. Aims: The current study…	suicide	mental health professional	suicide risk assessment	self report	suicidal thought		4	Low quality	This research has been cited 42 times.	Abstract.Background: Approximately 20% of suicide decedents have had contact with a mental health professional within 1 month prior to their death, and the majority of mental health professionals have treated suicidal individuals	Background: Approximately 20% of suicide decedents have had contact with a mental health professional within 1 month prior to their death, and the majority of mental health professionals have treated suicidal individuals _x000D_ _x000D_ Abstract.Background: Approximately 20% of suicide decedents have had contact with a mental health professional within 1 month prior to their death, and the majori…	Abstract.Background: Approximately 20% of suicide decedents have had contact with a mental health professional within 1 month prior to their death, and the majority of mental health professionals have treated suicidal individuals _x000D_ _x000D_ Despite limited evidence-based training, mental health professionals make important clinical decisions related to suicide risk assessment and management …	The current study aimed to determine the frequency of suicide risk assessment and management practices and the association between fear of suicide-related outcomes or comfort working with suicidal individuals and adequacy of suicide risk management decisions among mental health professionals		About one third of mental health professionals don't always ask their patients about suicidal thoughts or behaviors. _x000D_ _x000D_ The study found that professionals who are comfortable working with suicidal people are more likely to use good practices when assessing and managing suicide risk.	While many mental health professionals use good practices, there is still variation in how they assess and manage suicide risk.												5
Anne Stewart; Nic Hughes; Sue Simkin et al.	Navigating an unfamiliar world: how parents of young people who self‐harm experience support and treatment	Child and adolescent mental health	2016	10.1111/camh.12205	Background: Self-harm in young people is a common reason for contact with clinical services. However, there is little research focusing on parents’ perspectives of care following self-harm. The aim of this study was to explore parents’ experiences of treatment and support for the young person and for themselves. Methods: A qualitative design was used to explore parents’ perspectives. Semi-structu…	self-harm	Parents	support	treatment	young people		4	Low quality	5 fathers; acknowledges limitations. This research has been cited 23 times.	This study explores parents' perspectives on the treatment their children received for self-harm and the support provided for them, highlighting the need for professionals to have the right attitude, practical strategies, and involvement of parents in treatment. _x000D_ _x000D_ In conclusion, the perspectives of parents add a significant contribution to how we understand and manage young people w…	Findings from community-based studies indicate that at least 10% of adolescents, most commonly females, reported having self-harmed (De Leo & Heller, 2004; Hawton et al, 2002; Madge et al, 2008)	Self-harm in young people is a common reason for contact with clinical services _x000D_ _x000D_ A review of randomized controlled trials of interventions for suicidal adolescents indicated that a focus on family interaction, mobilisation of parental and nonfamilial support, intensive early treatment and adequate length of treatment were all important factors in reducing suicidal ideation or self-…	The objective of the study was to understand the perspectives of parents of young people who self-harm and to inform the development of effective interventions and services.	The study used semi-structured narrative interviews with 37 parents of 35 young people aged up to 25 years who had self-harmed at any point in the past. Maximum variation purposive sampling was used to capture a range of experiences. _x000D_ _x000D_ This qualitative study involved a sample of parents at different stages in the process of managing self-harm, with a relatively large sample size and…	Nadine said staff were often so busy that they saw the young person as a ‘waste of time’ but thought that ‘there’s a nicer way of treating these patients than being so dismissive’ _x000D_ _x000D_ It’s very difficult, when you’re in that situation, you don’t exactly want to go and talk to other people because you’re so focussed on yourself ...There are still very, very hard evenings, very hard nig…	Explored parents’ perspectives on the treatment their children received and the support provided for them _x000D_ _x000D_ It can be difficult for clinicians to balance assessing risk and developing a therapeutic relationship; national guidance recommends against an over-reliance on risk assessment tools	The exclusive focus on parents was another limitation; future research should include the perspective of young people	The exclusive focus on parents was another limitation; future research should include the perspective of young people	Builds on existing methods: “We aimed for variation in demographic characteristics, including gender, ethnicity and geographical location (See Table 1), although acknowledging the difficulties in recruiting participants with a balance of gender and ethnic diversity”	While confirming results from previous studies: “Practical support was just as important as psychological treatment. The parents’ views on intensive early help are consistent with previous research. Taylor et al (2009) found that patients wanted prompt referral for after-care and information and resources following self-harm”			This work was supported by the National Institute for Health Research (NIHR) under its Programme Grants for Applied Research scheme; grant number RP-PG-0610-10026 _x000D_ _x000D_ LL is supported by a fellowship from the NIHR Oxford Biomedical Research Centre _x000D_ _x000D_ NK is supported by Manchester Mental Health and Social Care Trust and chaired the 2011 NICE guidelines for self-harm and the…		The study was approved for national recruitment by Berkshire NHS Research Ethics Committee (09/H0505/66) _x000D_ _x000D_ Transcripts were checked by the researchers and sent to participants, who could remove any part of the interview before giving written consent for the material to be used in research and other publications		5 fathers	9
Nathaniel V. Mohatt; Melodi Billera; Nathaan Demers et al.	A menu of options: Resources for preventing veteran suicide in rural communities.	Psychological services	2018	10.1037/ser0000203	Suicide rates are higher in rural communities than in their urban counterparts. Of particular concern are veterans residing in rural communities, who have a 20% higher risk of dying by suicide than veterans who live in urban areas. The objective of this manuscript is to assess the availability of evidence-based and promising practices to support a community-based suicide prevention effort for rur…	veteran suicide	rural community					4	Low quality		Of particular concern are veterans residing in rural communities, who have a 20% higher risk of dying by suicide than veterans who live in urban areas	Of particular concern are veterans residing in rural communities, who have a 20% higher risk of dying by suicide than veterans who live in urban areas	Suicide rates are higher in rural communities than in their urban counterparts _x000D_ _x000D_ Of particular concern are veterans residing in rural communities, who have a 20% higher risk of dying by suicide than veterans who live in urban areas _x000D_ _x000D_ The menu of options represents a first step toward developing an approach to rural veteran-suicide prevention that aligns with evidence-b…				The list of resources, or "menu of options," is a first step towards developing an approach to rural veteran-suicide prevention that is based on evidence, theory, and a public health model. _x000D_ _x000D_ However, more work is needed to address the specific needs of rural veterans and prevent suicide in this population.												3
Chris Rouen; Alan Clough; Caryn West	Non-Fatal Deliberate Self-Harm in Three Remote Indigenous Communities in Far North Queensland, Australia	Crisis	2019	10.1027/0227-5910/a000589	Abstract. Background: Indigenous Australians experience a suicide rate over twice that of the general population. With nonfatal deliberate self-harm (DSH) being the single most important risk factor for suicide, characterizing the incidence and repetition of DSH in this population is essential. Aims: To investigate the incidence and repetition of DSH in three remote Indigenous communities in Far …	Australia	suicide	deliberate self-harm	Indigenous	epidemiology		3	Low quality		Rates were higher in age groups 15–24 and 25–34, varied between communities, and were not significantly different between genders; 60% of deliberate self-harm repetitions occurred within 6 months of an earlier episode	Rates were higher in age groups 15–24 and 25–34, varied between communities, and were not significantly different between genders; 60% of DSH repetitions occurred within 6 months of an earlier episode	Abstract.Background: Indigenous Australians experience a suicide rate over twice that of the general population _x000D_ _x000D_ deliberate self-harm (DSH) presentation data at a primary health-care center in each community were analyzed over a 6-year period from January 1, 2006 to December 31, 2011 _x000D_ _x000D_ A DSH presentation rate of 1,638 per 100,000 population was found within the commun…	To investigate the incidence and repetition of DSH in three remote Indigenous communities in Far North Queensland, Australia		The study found that DSH happens at a rate of 1,638 per 100,000 people in these communities. _x000D_ _x000D_ The rates were higher among people aged 15-24 and 25-34, and varied between communities. _x000D_ _x000D_ There was no significant difference in rates between men and women. _x000D_ _x000D_ The study also found that 60% of people who harmed themselves again did so within 6 months of the pre…												3 centres	0
Jennifer S. Funderburk; Brooke A. Levandowski; Marsha Wittink et al.	Team communication within integrated primary care in the context of suicide prevention: A mixed methods preliminary examination.	Psychological services	2020	10.1037/ser0000287	Direct and indirect communication through the electronic medical record play a vital role in helping medical home primary care teams implement suicide prevention efforts. The purpose of this study is to examine how communication related to suicide prevention occurs among primary care team members working within a group of clinics in the Veterans Health Administration that has embedded integrated …	suicide prevention						3	Low quality		Direct and indirect communication through the electronic medical record play a vital role in helping medical home primary care teams implement suicide prevention efforts		Direct and indirect communication through the electronic medical record play a vital role in helping medical home primary care teams implement suicide prevention efforts _x000D_ _x000D_ The purpose of this study is to examine how communication related to suicide prevention occurs among primary care team members working within a group of clinics in the Veterans Health Administration that has embed…		focus groups _x000D_ _x000D_ questionnaire													86 Participants	3
Marsha Wittink; Brooke A. Levandowski; Jennifer S. Funderburk et al.	Team-based suicide prevention: lessons learned from early adopters of collaborative care	Journal of interprofessional care	2019	10.1080/13561820.2019.1697213	Suicide prevention in clinical settings requires coordination among multiple clinicians with expertise in different disciplines. We aimed to understand the benefits and challenges of a team approach to suicide prevention in primary care, with a particular focus on Veterans. The Veterans Health Administration has both a vested interest in preventing suicide and it has rapidly and systematically ad…	focus group	health administration	vested interest	veterans	early adopter		4	Low quality	This research has been cited 14 times.	We conducted eight focus groups and eight in-depth interviews with primary care providers, behavioral health providers and nurses located in six regions within one Veterans Administration Catchment Area in the northeast of the US	Our findings suggest that clinician role-differentiation may be an important by-product of team-based suicide prevention efforts in VHA settings	We aimed to understand the benefits and challenges of a team approach to suicide prevention in primary care, with a particular focus on Veterans _x000D_ _x000D_ We conducted eight focus groups and eight in-depth interviews with primary care providers (PCPs), behavioral health providers and nurses located in six regions within one Veterans Administration Catchment Area in the northeast of the US _…		focus groups														0
Ying‐Yeh Chen; Chi-Ting Yang; Eun-Shil Cha et al.	Quantifying the contributions of age, sex, methods, and urbanicity to the changing suicide rate trends in South Korea, 2001–2016	Social psychiatry and psychiatric epidemiology	2020	10.1007/s00127-020-01855-3	Purpose Suicide rates in South Korea have been one of the highest in the world. The aim of this study is to quantify the contributions of age, sex, method, and place of residence to the trends of the suicide rates between 2001 and 2016 in South Korea. Methods	Suicide	suicide rate	South Korea	ESCAP	pokfulam		4	Low quality		This study analyzed the trends of suicide rates in South Korea between 2001 and 2016, examining the contributions of age, sex, method, and place of residence to the changes in suicide rates. _x000D_ _x000D_ The ups and downs of suicide rates in South Korea were not uniform across different sociodemographic groups. Age, sex, method, and place of residence contributed differently to the changes in …	Among all the age groups, the 65–79 age group contributed most to the rise (18% in men and 7% in women) and fall (− 15% in men and − 14% in women) of suicide rates _x000D_ _x000D_ Men contributed much more than women to the increasing trend of suicide rate (63.0% vs. 37.0%)	Using the suicide data obtained from the South Korean National Death Registration data set for the years 2001–2016, a Joinpoint regression analysis was conducted to determine if there was a significant change in the trend of suicide rates _x000D_ _x000D_ Among all the age groups, the 65–79 age group contributed most to the rise (18% in men and 7% in women) and fall (− 15% in men and − 14% in wome…	The objective of this study was to quantify the contributions of age, sex, method, and place of residence to the trends of the suicide rates between 2001 and 2016 in South Korea.	Joinpoint regression	Men contributed much more than women to the increasing trend of suicide rate _x000D_ _x000D_ The rates of suicide by pesticide poisoning have been decreasing since 2005 and suicide by charcoal burning continued to increase against a decreasing trend of suicide rate during the period of 2010–2016	Suicide prevention measures can be more focused on certain age–sex–method–region subgroups. United Nations ESCAP Policy Brief: population ageing in East and North-East Asia and its implications for sustainable development							YYC was supported by Grants from the Ministry of Science and Technology (MOST 108-2314-B-532-007-MY2), the National Health Research Institutes (NHRI-EX108-10818PI), and the Department of Health Taipei City Government (10801-62-019), and PSFY was supported by the General Research Grant (no: 17117816)					1
Melissa Gabriele Frick; Shirley Ann Butler; David S. deBoer	Universal suicide screening in college primary care	Journal of American college health	2019	10.1080/07448481.2019.1645677	Objective Implementation of a universal primary care (PC) suicide-screening program in a college student health center to heighten awareness, provide support and enhance education of staff and students served. Program feasibility, data collection, electronic medical record (EMR) adaptations and staff learning outcomes were examined. Participants: 1,607 students with PC visits during Spring 2018 s…	electronic medical record	student health	college student	medical record	health center		4	Low quality	1607 students with PC visits during Spring 2018 semester. This research has been cited 22 times.	12.8% of students screened positively for suicide risk during implementation	Results: 12.8% of students screened positively for suicide risk during implementation	12.8% of students screened positively for suicide risk during implementation _x000D_ _x000D_ A comprehensive suicide-screening program is feasible for identifying students at-risk and promoting positive clinical changes in college primary care (PC) practice settings		t-tests	The results showed that 12.8% of the students screened positive for suicide risk. _x000D_ _x000D_ The program improved the consistency of documentation, the use of safety alerts, and the number of mental health referrals and appointments. _x000D_ _x000D_ The staff also showed improvement in their knowledge and comfort with suicide screening and brief intervention.	The program was successful in identifying students at risk of suicide and making positive changes in the college health center. _x000D_ _x000D_ It is possible to implement a comprehensive suicide-screening program in a college setting.											1607 students with PC visits during Spring 2018 semester	0
Gabrielle Simcock; Thu Andersen; Larisa T. McLoughlin et al.	Suicidality in 12-Year-Olds: The Interaction Between Social Connectedness and Mental Health	Child psychiatry and human development	2020	10.1007/s10578-020-01048-8	Suicidal thoughts and behaviors (STB) are a leading cause of death in adolescence. To date, most research with youth has focused on risk factors for suicide; and less attention has been paid to resilience factors. This study examined whether positive beliefs and social connectedness moderate associations between mental health symptoms and STB. A community sample of 12-year-olds (N = 60) completed…	Mental Health	young people	ethical standard	LABS	Dr Paul		4	Low quality		Many thanks to the young people who generously participated in this research and to the LABS research assistants: Amanda Boyes and Genevieve Roberts	These results indicate that social support should be screened for in primary care and incorporated into youth suicide prevention programs	Suicidal thoughts and behaviors (STB) are a leading cause of death in adolescence _x000D_ _x000D_ Many thanks to the young people who generously participated in this research and to the LABS research assistants: Amanda Boyes and Genevieve Roberts _x000D_ _x000D_ These results indicate that social support should be screened for in primary care and incorporated into youth suicide prevention program…		questionnaires	The study found that nearly 20% of the young people had STB. _x000D_ _x000D_ STB was linked to poor mental health and low levels of positive beliefs and social connections. _x000D_ _x000D_ However, the study also found that young people with poor mental health but strong social connections were less likely to have STB.	The study suggests that social connections are important in preventing STB. _x000D_ _x000D_ Doctors and youth suicide prevention programs should pay attention to social connections when working with young people.							This study was funded by a grant from the Australian Commonwealth Government’s ‘Prioritizing Mental Health Initiative’ (2018–2019) 4-7R154BP. Corresponding author Ethics declarations	The authors have declared that they have no competing or potential conflicts of interest.	All procedures performed in this study were in accordance with the ethical standards of the institutional ethics committee and with the 1964 Helsinki declaration and its later amendments or comparable ethical standards.Research Involving Human RightsThe study protocol was approved by the University of the Sunshine Coast Human Research Ethics Board (# A181064) and was conducted ethically in accord…		60 12-year-olds	6
J.p.m. Bailey; Nicola J. Kalk; Rebecca Andrews et al.	Alcohol and cocaine use prior to suspected suicide: Insights from toxicology	Drug and alcohol review	2021	10.1111/dar.13260	Abstract Introduction This study investigates whether there is a relationship between alcohol and cocaine use in deaths where suicide by self‐injury is the suspected cause of death. Methods Adults referred by coroners to the Imperial College London Toxicology Unit for toxicological analysis between 2012 and 2016 were reviewed for inclusion criteria. Those who died by self‐injury reasoned to be de…	cocaine use	toxicology	suicide	blood alcohol concentration			3	Low quality	large effect size. This research has been cited 9 times.	This study demonstrates a correlation between increasing blood alcohol concentration and likelihood of cocaine use prior to suspected suicide, up to a level consistent with severe intoxication	The likelihood of testing positive for cocaine increased with BAC and was most frequent between 100 and 199 mg/dL, consistent with moderate to severe intoxication (odds ratio 5.88, 95% confidence interval 3.80, 9.09; P ≤ 0.001) compared to those with BAC &lt;[10] mg/dL	Introduction This study investigates whether there is a relationship between alcohol and cocaine use in deaths where suicide by self‐injury is the suspected cause of death _x000D_ _x000D_ Adults referred by coroners to the Imperial College London Toxicology Unit for toxicological analysis between 2012 and 2016 were reviewed for inclusion criteria _x000D_ _x000D_ The likelihood of testing positive…		odds ratios		The study shows that there is a connection between the amount of alcohol a person consumes and the likelihood of using cocaine before attempting suicide. _x000D_ _x000D_ This pattern of drug and alcohol use is not often considered in suicide prevention strategies and should be given more attention.												2
Kazuo Inoue; Yoshitaka Kawashima; Hiroko Noguchi et al.	Attitude to suicide prevention and suicide intervention skills among oncology professionals: An online cross‐sectional survey in Japan	Psychiatry and clinical neurosciences	2021	10.1111/pcn.13297	We conducted an online survey about attitude toward suicide prevention and suicide intervention skills among oncology professionals in Japan. The Introduction, Methods, Results, Discussion, and Tables are presented as an online supplement (Appendix Appendix S1). Previous studies indicate that suicide risk is elevated in patients with cancer.[1] However, a recent systematic review showed that ther…	suicide prevention	suicide risk	medical professional	disclose	oncology nurse		4	Low quality	provides data.	We conducted an online survey about attitude toward suicide prevention and suicide intervention skills among oncology professionals in Japan		Attitude to suicide prevention and suicide intervention skills among oncology professionals: An online cross-sectional survey in Japan doi:10.1111/pcn _x000D_ _x000D_ We conducted an online survey about attitude toward suicide prevention and suicide intervention skills among oncology professionals in Japan _x000D_ _x000D_ In February 2018, we conducted an online survey to clarify attitude toward …		Suicide Prevention Scale _x000D_ _x000D_ Suicide Intervention Response Inventory _x000D_ _x000D_ linear regression _x000D_ _x000D_ Statistical Program _x000D_ _x000D_ SPSS	The survey received 473 responses from medical professionals. _x000D_ _x000D_ Nurses had a more negative attitude towards suicide prevention and poorer suicide management skills compared to psychiatrists [9,10]. _x000D_ _x000D_ Workshop participation did not show a positive relation with attitude towards suicide prevention or suicide intervention skills among oncology professionals.			We suggest that nurses of patients with suicide risk should consult with psychiatrists, who showed a more positive attitude toward suicide and more developed intervention skills				Highlights differences in views with earlier work: “although we found that workshop participation did not show a positive relation with attitude toward suicide prevention or suicide intervention skills among oncology professionals in the present study”	This work was supported in part by the Innovative Research Program on Suicide Countermeasures from the Japan Support Center for Suicide Countermeasures	Disclosure statement KI. has nothing to disclose. Y.K. has nothing to disclose. H.N. has nothing to disclose. M.F. has nothing to disclose. T.A. has received lectures fees from AstraZeneca, Daiichi-Sankyo, Dainippon-Sumitomo, Hisamitsu, Janssen, Kyowa, Lilly, MSD, Meiji-seika Pharma, Mochida, Nipro, Nihon-Zoki, Otsuka, Pfizer, Takeda, and Tsumura; royalties from Igakushoin; and research funds fro…		Supporting information Additional Supporting Information may be found in the online version of this article at the publisher’s web-site: Appendix S1 _x000D_ _x000D_ Supporting information Additional Supporting Information may be found in the online version		0
Rikard Wärdig; Ann-Sofie Engström; Annelie Carlsson et al.	Saving lives by asking questions: nurses’ experiences of suicide risk assessment in telephone counselling in primary health care	Primary health care research & development/Primary health care research and development	2022	10.1017/s146342362200055x	Aim: To explore nurses’ experiences of suicide risk assessment in telephone counselling (TC) in primary health care (PHC). Background: Globally, priority is given to developing suicide prevention work in PHC. However, suicide risk assessments in TC are not included in these interventions even though these are a common duty of nurses in PHC. More expertise in the field can contribute to knowledge …	nurse	suicide risk assessment	primary health care	telephone counselling	suicide prevention		4	Low quality	15 nurses; acknowledges limitations. This research has been cited 3 times.	This study explores the challenges faced by primary healthcare (PHC) nurses in conducting suicide risk assessments via telephone consultations (TC) and highlights the need for strategies to improve patient safety and suicide prevention in this context. _x000D_ _x000D_ As suicide risk assessment in TC is a common duty for nurses in PHC, they need to be listened to and given resources to prevent su…	The main results of this study show that suicide risk assessments in TC are complex to carry out for new and inexperienced nurses; however with more experience, they feel safer in their assessments _x000D_ _x000D_ The results of this study indicate that there is a great need to find strategies for making suicide risk assessments in TC and to consider the challenges that PHC nurses face _x000D_ _x…	primary health care (PHC) has a whole-of-society approach to health that aims at ensuring the highest possible level of health and well-being and their equitable distribution by focusing on people’s needs, as early as possible along the continuum from health promotion and disease prevention as close as feasible to people’s everyday environment (SFS2017:30; WHO & UNICEF 2018; WHO 2022c) _x000D_ _x…	The objective of the study is to explore the challenges faced by PHC nurses in conducting suicide risk assessments via TC and to identify strategies to improve patient safety and suicide prevention in this context.	semi-structured interviews	The category “The performance to do suicide risk assessments grows with experience” is hierarchically superior and illustrates how suicide assessment in TC is dependent on skills gained through experience _x000D_ _x000D_ Several nurses referred to this intuition as a “gut feeling”; a feeling that something is not right or that a situation needs to be handled in a special way	A prerequisite for making correct assessments is that the nurses can focus and take the time needed for these conversations, and that the organisation creates conditions for this	A limitation of the study is that the study was carried out in a Swedish PHC context, transferability to other contexts	Content-rich data is of more value than how many interviews are conducted _x000D_ _x000D_ When conducting a content analysis, there is a risk that authors do not understand the context in full and fail to identify key categories _x000D_ _x000D_ Internal validity was ensured via peer debriefing , which involved all authors agreeing on the development of categories to strengthen the trustworthiness…	Builds on existing methods: “The analysis went back and forth in a dynamic process between the data as a whole and the different parts of the analysis”	Confirms results from previous studies: “support in the workplace is both necessary and positive and has been shown to increase nurses’ personal and professional development (Sangaleti et al, 2017), which is also confirmed by Purc-Stephenson and Trashers (2010) who highlight that the exchange of experience between staff leads to competence development. The nurses in this study also highlight the …		While highlighting differences in outcomes with earlier work: “To secure suicide prevention in accordance with the existing global guidelines, several countries have begun work on developing suicide prevention programmes (WHO 2022a), which has been evaluated positively by the staff (Elzinga et al, 2020). However, they take a broader approach and do not focus specifically on TC (Solin et al, 2021)”	Study design: all authors; data collection: RW, AE, AC; data analysis: all authors manuscript drafting: all authors; results interpretation, manuscript revision, comments on multiple versions of the manuscript and final approval of the manuscript: all authors. Financial support _x000D_ _x000D_ This work was supported by the Department of Psychiatry, Ryhov County Hospital, Jönköping	The authors report no conflicts of interest.	The study was approved by the Ethics Committee of Linköping, Sweden (Dnr 2016/343-31). Written informed consent was obtained from the participants in accordance with the Declaration of Helsinki (WMA, 2013) to protect the participants. The researchers followed the general data protection regulation and informed the nurses they had the right to know what personal data existed about them (Troeth and…		15 nurses	4
Maria Michail; Aimee Cairns; Emma Preece et al.	Supporting general practitioners in the assessment and management of suicide risk in young people: an evaluation of an educational resource in primary care	Primary health care research & development/Primary health care research and development	2022	10.1017/s1463423622000433	Abstract Aim: To conduct a local evaluation of the use of the educational resource: Suicide in Children and Young People: Tips for GPs, in practice and its impact on General Practitioners (GPs)’ clinical decision making. Background: This Royal College of General Practitioners (RCGP) resource was developed to support GPs in the assessment and management of suicide risk in young people. Method: The…	General Practitioners	suicide	young people	Royal College of General Practitioners	Clinical Commissioning Groups		3	Low quality	Phase 1; acknowledges limitations.	This study evaluates the use of an educational resource, "Suicide in Children and Young People: Tips for GPs," in primary care and its impact on general practitioners' (GPs) clinical decision making in assessing and managing suicide risk in young people. _x000D_ _x000D_ This study highlights the need for continued education in suicide risk assessment and management of young people in primary care…	Our findings show promise for the acceptability and usefulness of this RCGP education resource in clinical practice	Suicide is a growing public health concern and the fourth leading cause of mortality in young people aged 15–19 globally (WHO, 2021) _x000D_ _x000D_ The aim of this study was to conduct a local evaluation of the use of the Royal College of General Practitioners (RCGP) Suicide in Children and Young People: Tips for General Practitioners (GPs) (Supplementary Material) resource in practice and its i…	The objective of the study is to evaluate the acceptability and usefulness of the RCGP education resource on suicide risk assessment and management of young people in primary care.	questionnaire _x000D_ _x000D_ focus groups	Five out of thirteen GPs , who responded to the question about whether the resource had an impact on their clinical decision _x000D_ _x000D_ Felt more confident in assessing suicide risk and was able to signpost patients to online resources.”	Highlights the need for continued education in suicide risk assessment and management of young people in primary care and offers preliminary findings for the acceptability and clinical utility of the RCGP Suicide in Children and Young People: Tips for GPs resource _x000D_ _x000D_ Findings from this evaluation can inform optimizing the implementation of this educational resource at-scale in routin…	This study reflects a regional evaluation, and the generalizability of the findings is restricted by the small sample size _x000D_ _x000D_ The survey was piloted with a convenience sample of GPs approached through the authors’ professional networks and selection and social desirability bias is possible _x000D_ _x000D_ We are unable to provide an accurate response rate as it is not possible to kno…		Builds on previous results: “Although the effectiveness of suicide prevention training programs for GPs remains unclear (Milner et al, 2017), GPs have consistently identified the need for further education and training that is easy to access, feasible, and grounded in the realities of general practice (Mughal et al, 2020; Samaritans, 2020). The findings of this evaluation reinforce this need”				This research received no specific grant from any funding agency, commercial, or not-for-profit sectors _x000D_ _x000D_ Faraz Mughal was supported by a National Institute for Health Research (NIHR) In-Practice Fellowship 2017–2020 (ref: IPF-2017-11002) and a NIHR School for Primary Care Research GP Career Progression Fellowship _x000D_ _x000D_ He is currently funded by a NIHR Doctoral Fellowship …	Maria Michail is the lead author of the Suicide in Children and Young People: Tips for GPs article, published in the RCGP Mental Health Toolkit. Faraz Mughal is a co-author of the Suicide in Children and Young People: Tips for GPs article. Faraz Mughal sits on the current National Institute for Health and Care Excellence self-harm clinical guideline development committee and is on the expert refe…	This study is a service evaluation for which ethical approval was not required _x000D_ _x000D_ Informed consent was not sought as the results of this evaluation were obtained from a staff survey		6 data	23
Nicola A. Chen; Katherine Mok; Lauren McGillivray et al.	Hotel Suicides in Australia 2006–2017	Crisis	2023	10.1027/0227-5910/a000888	Abstract: Background: This study investigated the frequency, characteristics, and geospatial clustering of hotel suicides in Australia to inform suicide prevention efforts. Aims: (1) To determine the proportion of suicide deaths that occurred in hotels, (2) to determine differences in demographic characteristics of hotel deaths compared to other locations, (3) to assess level of planning, and (4)…	Australia	epidemiology	suicide prevention	Matthew Phillips	Alexander Burnett		4	Low quality		Background: This study investigated the frequency, characteristics, and geospatial clustering of hotel suicides in Australia to inform suicide prevention efforts	Results: Hotels accounted for 2% of all suicide deaths and 6.2% of suicides occurring away from home _x000D_ _x000D_ 40% of incidents occurred within seven geospatial clusters. 85% of those who died were state residents, with a median distance from home of 13.0 km	Background: This study investigated the frequency, characteristics, and geospatial clustering of hotel suicides in Australia to inform suicide prevention efforts _x000D_ _x000D_ Aims: (1) To determine the proportion of suicide deaths that occurred in hotels, (2) to determine differences in demographic characteristics of hotel deaths compared to other locations, (3) to assess level of planning, an…		Suicide Intent Scale	Hotels accounted for 2% of all suicide deaths and 6.2% of suicides occurring away from home _x000D_ _x000D_ 40% of incidents occurred within seven geospatial clusters. 85% of those who died were state residents, with a median distance from home of 13.0 km	This study found some important things about suicides that happen in hotels. _x000D_ _x000D_ The researchers think that hotel staff should be trained to recognize signs of suicide risk, especially for males of working age who live locally and arrive alone for short stays. _x000D_ _x000D_ They also think that prevention efforts should focus on the areas where most of the suicides happened.							This work was supported in part by a grant from the Paul Ramsay Foundation.	The authors declare that they have no conflict of interest	Publication Ethics: This study was approved by the Department of Justice and Community Safety Human Research Ethics Committee (CF/19/0711)			24
Roland Mergl; Ines Heinz; Antje‐Kathrin Allgaier et al.	Munich Alliance Against Depression	Crisis	2023	10.1027/0227-5910/a000870	Background: A four-level community-based intervention aiming simultaneously to improve the care for depression and to prevent suicidal behavior has been implemented in the German city Munich. Aims: Changes in suicide rates in Munich during 2009–2014 were analyzed with respect to a 10-year baseline. The same was true for a control region (Cologne) and Germany minus Munich. Method: The intervention…	suicide	depression	suicide rate	control region	suicide prevention		4	Low quality	1562096 inhabitants; acknowledges limitations.	The Munich Alliance Against Depression, a multilevel community-based intervention program, was associated with a significant decrease in general suicide rates in the 6-year intervention period, providing further support for the antisuicidal effect of the four-level intervention concept. _x000D_ _x000D_ The Munich Alliance Against Depression was associated with a significant and clinically relevan…	Results: In Munich, the suicide rate significantly decreased during the intervention period compared to baseline (percentage change = −15.0%; p < .001, 198 compared to 222 suicides per year) _x000D_ _x000D_ The suicide rates for individuals aged 25–44 years significantly decreased during the intervention period compared with baseline in all three selected regions (PC: −23.2% to −33.2%; U ≥ 3; p ≤…	The risk of suicidal behavior is strongly increased in patients with mental disorders, especially depressive disorders (Chesney et al, 2014) _x000D_ _x000D_ The aim of this study is to analyze changes of suicide rates in Munich during 6 years of four-level interventions in Munich compared to a 10-year baseline _x000D_ _x000D_ We investigated effects of the Munich Alliance Against Depression on th…	The aim of this study was to analyze changes in suicide rates in Munich during 6 years of four-level interventions compared to a 10-year baseline, and to compare these changes to those in the control region Cologne and Germany without Munich.	questionnaires _x000D_ _x000D_ Mann–Whitney U _x000D_ _x000D_ Poisson regression _x000D_ _x000D_ generalized linear models _x000D_ _x000D_ two-tailed	In Munich, the suicide rate significantly decreased during the intervention period compared to baseline _x000D_ _x000D_ The suicide rates for individuals aged 25–44 years significantly decreased during the intervention period compared with baseline in all three selected regions	Since 2021, she has been working as a senior consultant for the German Depression Foundation _x000D_ _x000D_ Since 2017, she has been working as a professor of clinical psychology and psychotherapy there	Methodological Strengths and Limitations One strength of the Munich Alliance Against Depression is the fact that it refers to a well-established multilevel intervention model and enabled the evaluation of a complex community-based suicide prevention program with a 6-year intervention period _x000D_ _x000D_ The intervention and control region consisting of two large German cities was a further str…		Builds on existing research: “similar multilevel community-based intervention program implemented in the context of the OSPI-Europe research project that all four countries which had conducted suicide prevention according to this program had been able to achieve synergistic effects adding value beyond the sum of separate intervention levels (see also Hegerl et al, 2019). It could be argued that t…			While highlighting differences in views with earlier work: “However, their intensity is not well-documented, and therefore, we refrained from excluding these regions from the control region Germany”	This research received no specific grant from any funding agency, commercial, or not-for-profit sectors. Open access publication enabled by Universität der Bundeswehr München, Germany.	Conflict of Interest: We declare the following competing interests: Ulrich Hegerl reported receiving personal fees from Janssen Pharmaceutica, Servier, Bayer Pharma, and Medice outside and independent of the submitted work. The other authors have nothing to declare.			1562096 inhabitants	0
Sheila A. M. Rauch; Margaret R. Venners; Carly Ragin et al.	Treatment of posttraumatic stress disorder with prolonged exposure for primary care (PE-PC): Effectiveness and patient and therapist factors related to symptom change and retention.	Psychological services	2023	10.1037/ser0000783	Prolonged exposure (PE) is a first-line treatment for posttraumatic stress disorder (PTSD) available in specialty mental health. PE for primary care (PE-PC) is a brief version of PE adapted for primary care mental health integration, composed of four-eight, 30-min sessions. Using retrospective data of PE-PC training cases from 155 Veterans Health Administration (VHA) providers in 99 VHA clinics w…	primary care	posttraumatic stress disorder	cognitive processing therapy	veterans health administration			3	Low quality	medium effect size. This research has been cited 2 times.	Providers previously trained in both Prolonged exposure and cognitive processing therapy were more likely than providers who were not trained in either PE or CPT to have veterans complete PE for primary care		Using retrospective data of Prolonged exposure (PE)-PC training cases from 155 Veterans Health Administration (VHA) providers in 99 VHA clinics who participated in a 4- to 6-month PE for primary care (PE-PC) training and consultation program, we examined patients' posttraumatic stress disorder (PTSD) and depression severity across sessions via mixed effects multilevel linear modeling _x000D_ _x00…		logistic regression														3
MESH WORDS
Appendix Terms and controlled vocabulary used for relevant literature search.
Concept	Text words	Controlled vocabulary
		(i.e., MeSH terms)
Problem/Population	Primary care settings	“Primary health care” OR Primary care OR General parctice
Patients in primary care settings	Patients
	Primary care
Intervention	Identify risk factors	“Risk factors”OR "suicide risk factors" OR
Identification and management of suicidal risk factors	Manage risk factors	“Risk management” OR "suicide risk managemnt'
Outcomes	Reduce suicidal rates	“Suicide prevention” OR
Reduce suicidal rates	Improve suicide prevention efforts	“Suicide, attempted”
Improve suicidal prevention efforts
