# Supplementary material for: A systematic review of suicide risk management strategies in primary care settings
Source: Front Psychiatry. 2024 Sep 2;15:1440738. doi: 10.3389/fpsyt.2024.1440738 (PMC11403327; doi:10.3389/fpsyt.2024.1440738)
Supplement: Supplementary file 3 [file Table3.xlsx]

## Sheet: Table 3-ROB Included studies
Author (Year)	Study design	ROB 2.0	NOS Score	Evidence strength	Evidence commentary
Simon Hatcher et al. (2016)	RCT	Uncertain	-	Moderate	randomised; control group; 183 people; is registered. This research has been cited 25 times.
Trautmann et al., (2017)	cross-sectional epidemiological study	-	6	Moderate	253 physicians; large effect size; acknowledges limitations.
Pooja Saini et al., (2014)	Retrospective cohort study	-	5	Moderate	336 cases; large effect size; acknowledges limitations. This research has been cited 19 times.
Sharon Mcdonnell et al., (2020)	Quasi experimental	-	6	Moderate	800000 people; acknowledges limitations; provides data. This research has been cited 7 times.
Alexandra Pitman et al., (2020)	Cross-sectional study	-	6	Moderate	5085 respondents; acknowledges limitations. This research has been cited 19 times.
Margot C. A. et al., (2021)	cross-sectional design	-	6	Moderate	1811 people; medium effect size; acknowledges limitations; provides data. This research has been cited 3 times.
Lisa Van Hove et al., (2023)	Cross sectional	-	6	Moderate	9838 primary caregivers; medium effect size; acknowledges limitations; provides data. This research has been cited 6 times.
Nicola Clibbens et al., (2019)	Cross-sectional Survey	-	5	Moderate	Features: acknowledges limitations.
Nadia Younès et al., (2020)	Observational Cross-sectional	-	6	Moderate	Builds on existing methods and earlier findings, while contrasting findings from prior research. Features: acknowledges limitations; provides data. This research has been cited 4 times.
India Bellairs-Walsh et al., (2020)	Qualitative Exploratory	-	6	Moderate	Builds on existing methods, confirms results from previous studies, contrasts other reports from prior research, while highlighting differences in outcomes with earlier work. Features: acknowledges limitations; provides data. This research has been cited 23 times.
Elke Elzinga et al., (2020)	Qualitative study	-	6	Moderate	Builds on previous results, while highlighting differences in outcomes with earlier work. Features: acknowledges limitations; provides data. This research has been cited 24 times.
Maria Michail al., (2022)	Observational study	-	5	Moderate	Builds on previous results. Features: acknowledges limitations.
Matthew C. Aalsma et al., (2022)	Retrospective observational study	-	5	Moderate	Builds on previous results. Features: 200 patients; acknowledges limitations; provides data. This research has been cited 3 times.
